# Supplementary material for: Interaction between β-lactoglobulin and EGCG under high-pressure by molecular dynamics simulation
Source: PLoS One. 2021 Dec 21;16(12):e0255866. doi: 10.1371/journal.pone.0255866 (PMC8691620; doi:10.1371/journal.pone.0255866)
Supplement: S1 File — (PDBQT) [file pone.0255866.s001.pdbqt]

MODEL 1
REMARK VINA RESULT:      -8.4      0.000      0.000
REMARK  12 active torsions:
REMARK  status: ('A' for Active; 'I' for Inactive)
REMARK    1  A    between atoms: O_1  and  C_2 
REMARK    2  A    between atoms: O_1  and  C_3 
REMARK    3  A    between atoms: C_2  and  C_5 
REMARK    4  A    between atoms: C_6  and  C_11 
REMARK    5  A    between atoms: C_13  and  O_19 
REMARK    6  A    between atoms: C_14  and  O_21 
REMARK    7  A    between atoms: C_18  and  O_25 
REMARK    8  A    between atoms: C_20  and  O_27 
REMARK    9  A    between atoms: C_23  and  O_29 
REMARK   10  A    between atoms: C_24  and  O_31 
REMARK   11  A    between atoms: C_28  and  O_32 
REMARK   12  A    between atoms: C_30  and  O_33 
ROOT
ATOM      1  O   *** d   *      -6.145  -3.669   1.000  0.00  0.00    -0.309 OA
ENDROOT
BRANCH   1   2
ATOM      2  C   *** d   *      -6.044  -2.447   0.364  0.00  0.00     0.294 C 
ATOM      3  O   *** d   *      -6.528  -2.478  -0.759  0.00  0.00    -0.259 OA
BRANCH   2   4
ATOM      4  C   *** d   *      -5.501  -1.250   0.776  0.00  0.00     0.045 A 
ATOM      5  C   *** d   *      -4.188  -1.008   0.945  0.00  0.00     0.057 A 
ATOM      6  C   *** d   *      -3.695   0.173   1.354  0.00  0.00     0.102 A 
ATOM      7  C   *** d   *      -4.536   1.185   1.611  0.00  0.00     0.132 A 
ATOM      8  C   *** d   *      -5.855   1.000   1.453  0.00  0.00     0.102 A 
ATOM      9  C   *** d   *      -6.306  -0.198   1.043  0.00  0.00     0.057 A 
BRANCH   6  10
ATOM     10  O   *** d   *      -2.358   0.370   1.512  0.00  0.00    -0.358 OA
ATOM     11  H   *** d   *      -2.220   1.235   1.933  0.00  0.00     0.218 HD
ENDBRANCH   6  10
BRANCH   7  12
ATOM     12  O   *** d   *      -4.066   2.390   2.025  0.00  0.00    -0.356 OA
ATOM     13  H   *** d   *      -4.231   2.481   2.978  0.00  0.00     0.218 HD
ENDBRANCH   7  12
BRANCH   8  14
ATOM     14  O   *** d   *      -6.713   2.023   1.712  0.00  0.00    -0.358 OA
ATOM     15  H   *** d   *      -7.076   2.370   0.882  0.00  0.00     0.218 HD
ENDBRANCH   8  14
ENDBRANCH   2   4
ENDBRANCH   1   2
BRANCH   1  16
ATOM     16  C   *** d   *      -5.137  -4.501   1.478  0.00  0.00     0.170 C 
ATOM     17  C   *** d   *      -5.433  -5.057   2.868  0.00  0.00     0.192 C 
ATOM     18  O   *** d   *      -4.341  -5.839   3.293  0.00  0.00    -0.338 OA
ATOM     19  C   *** d   *      -3.814  -6.738   2.401  0.00  0.00     0.081 A 
ATOM     20  C   *** d   *      -4.109  -6.750   1.083  0.00  0.00     0.011 A 
ATOM     21  C   *** d   *      -3.002  -7.704   2.868  0.00  0.00     0.074 A 
ATOM     22  C   *** d   *      -5.031  -5.692   0.521  0.00  0.00     0.080 C 
ATOM     23  C   *** d   *      -3.587  -7.687   0.264  0.00  0.00     0.077 A 
ATOM     24  C   *** d   *      -2.773  -8.620   0.784  0.00  0.00     0.073 A 
ATOM     25  C   *** d   *      -2.460  -8.649   2.087  0.00  0.00     0.071 A 
BRANCH  17  26
ATOM     26  C   *** d   *      -6.784  -5.754   2.999  0.00  0.00    -0.021 A 
ATOM     27  C   *** d   *      -7.915  -5.067   2.759  0.00  0.00     0.049 A 
ATOM     28  C   *** d   *      -9.133  -5.624   2.861  0.00  0.00     0.102 A 
ATOM     29  C   *** d   *      -9.232  -6.915   3.217  0.00  0.00     0.132 A 
ATOM     30  C   *** d   *      -8.122  -7.631   3.470  0.00  0.00     0.102 A 
ATOM     31  C   *** d   *      -6.921  -7.041   3.362  0.00  0.00     0.049 A 
BRANCH  28  32
ATOM     32  O   *** d   *     -10.264  -4.911   2.614  0.00  0.00    -0.358 OA
ATOM     33  H   *** d   *     -11.019  -5.523   2.624  0.00  0.00     0.218 HD
ENDBRANCH  28  32
BRANCH  29  34
ATOM     34  O   *** d   *     -10.450  -7.505   3.328  0.00  0.00    -0.356 OA
ATOM     35  H   *** d   *     -11.108  -6.827   3.554  0.00  0.00     0.218 HD
ENDBRANCH  29  34
BRANCH  30  36
ATOM     36  O   *** d   *      -8.228  -8.936   3.837  0.00  0.00    -0.358 OA
ATOM     37  H   *** d   *      -8.012  -9.030   4.779  0.00  0.00     0.218 HD
ENDBRANCH  30  36
ENDBRANCH  17  26
BRANCH  23  38
ATOM     38  O   *** d   *      -3.886  -7.718  -1.064  0.00  0.00    -0.360 OA
ATOM     39  H   *** d   *      -3.884  -8.633  -1.385  0.00  0.00     0.217 HD
ENDBRANCH  23  38
BRANCH  25  40
ATOM     40  O   *** d   *      -1.640  -9.611   2.590  0.00  0.00    -0.361 OA
ATOM     41  H   *** d   *      -0.726  -9.419   2.323  0.00  0.00     0.217 HD
ENDBRANCH  25  40
ENDBRANCH   1  16
TORSDOF 12
ENDMDL
MODEL 2
REMARK VINA RESULT:      -8.4      0.099      1.406
REMARK  12 active torsions:
REMARK  status: ('A' for Active; 'I' for Inactive)
REMARK    1  A    between atoms: O_1  and  C_2 
REMARK    2  A    between atoms: O_1  and  C_3 
REMARK    3  A    between atoms: C_2  and  C_5 
REMARK    4  A    between atoms: C_6  and  C_11 
REMARK    5  A    between atoms: C_13  and  O_19 
REMARK    6  A    between atoms: C_14  and  O_21 
REMARK    7  A    between atoms: C_18  and  O_25 
REMARK    8  A    between atoms: C_20  and  O_27 
REMARK    9  A    between atoms: C_23  and  O_29 
REMARK   10  A    between atoms: C_24  and  O_31 
REMARK   11  A    between atoms: C_28  and  O_32 
REMARK   12  A    between atoms: C_30  and  O_33 
ROOT
ATOM      1  O   *** d   *      -6.150  -3.612   0.978  0.00  0.00    -0.309 OA
ENDROOT
BRANCH   1   2
ATOM      2  C   *** d   *      -6.011  -2.393   0.341  0.00  0.00     0.294 C 
ATOM      3  O   *** d   *      -6.453  -2.424  -0.798  0.00  0.00    -0.259 OA
BRANCH   2   4
ATOM      4  C   *** d   *      -5.471  -1.201   0.769  0.00  0.00     0.045 A 
ATOM      5  C   *** d   *      -4.160  -0.962   0.955  0.00  0.00     0.057 A 
ATOM      6  C   *** d   *      -3.669   0.215   1.379  0.00  0.00     0.102 A 
ATOM      7  C   *** d   *      -4.512   1.226   1.634  0.00  0.00     0.132 A 
ATOM      8  C   *** d   *      -5.830   1.044   1.461  0.00  0.00     0.102 A 
ATOM      9  C   *** d   *      -6.277  -0.149   1.036  0.00  0.00     0.057 A 
BRANCH   6  10
ATOM     10  O   *** d   *      -2.334   0.409   1.552  0.00  0.00    -0.358 OA
ATOM     11  H   *** d   *      -2.203   1.227   2.060  0.00  0.00     0.218 HD
ENDBRANCH   6  10
BRANCH   7  12
ATOM     12  O   *** d   *      -4.044   2.427   2.064  0.00  0.00    -0.356 OA
ATOM     13  H   *** d   *      -4.693   2.817   2.673  0.00  0.00     0.218 HD
ENDBRANCH   7  12
BRANCH   8  14
ATOM     14  O   *** d   *      -6.689   2.066   1.718  0.00  0.00    -0.358 OA
ATOM     15  H   *** d   *      -6.235   2.917   1.614  0.00  0.00     0.218 HD
ENDBRANCH   8  14
ENDBRANCH   2   4
ENDBRANCH   1   2
BRANCH   1  16
ATOM     16  C   *** d   *      -5.168  -4.461   1.481  0.00  0.00     0.170 C 
ATOM     17  C   *** d   *      -5.499  -4.994   2.872  0.00  0.00     0.192 C 
ATOM     18  O   *** d   *      -4.432  -5.796   3.323  0.00  0.00    -0.338 OA
ATOM     19  C   *** d   *      -3.911  -6.717   2.449  0.00  0.00     0.081 A 
ATOM     20  C   *** d   *      -4.185  -6.737   1.127  0.00  0.00     0.011 A 
ATOM     21  C   *** d   *      -3.129  -7.695   2.939  0.00  0.00     0.074 A 
ATOM     22  C   *** d   *      -5.074  -5.664   0.539  0.00  0.00     0.080 C 
ATOM     23  C   *** d   *      -3.672  -7.694   0.327  0.00  0.00     0.077 A 
ATOM     24  C   *** d   *      -2.888  -8.639   0.870  0.00  0.00     0.073 A 
ATOM     25  C   *** d   *      -2.596  -8.661   2.177  0.00  0.00     0.071 A 
BRANCH  17  26
ATOM     26  C   *** d   *      -6.868  -5.659   2.989  0.00  0.00    -0.021 A 
ATOM     27  C   *** d   *      -6.955  -6.939   3.395  0.00  0.00     0.049 A 
ATOM     28  C   *** d   *      -8.129  -7.578   3.515  0.00  0.00     0.102 A 
ATOM     29  C   *** d   *      -9.263  -6.922   3.220  0.00  0.00     0.132 A 
ATOM     30  C   *** d   *      -9.213  -5.644   2.806  0.00  0.00     0.102 A 
ATOM     31  C   *** d   *      -8.021  -5.036   2.693  0.00  0.00     0.049 A 
BRANCH  28  32
ATOM     32  O   *** d   *      -8.195  -8.873   3.927  0.00  0.00    -0.358 OA
ATOM     33  H   *** d   *      -7.451  -9.039   4.529  0.00  0.00     0.218 HD
ENDBRANCH  28  32
BRANCH  29  34
ATOM     34  O   *** d   *     -10.465  -7.544   3.332  0.00  0.00    -0.356 OA
ATOM     35  H   *** d   *     -11.114  -6.912   3.682  0.00  0.00     0.218 HD
ENDBRANCH  29  34
BRANCH  30  36
ATOM     36  O   *** d   *     -10.363  -4.986   2.500  0.00  0.00    -0.358 OA
ATOM     37  H   *** d   *     -10.446  -4.195   3.057  0.00  0.00     0.218 HD
ENDBRANCH  30  36
ENDBRANCH  17  26
BRANCH  23  38
ATOM     38  O   *** d   *      -3.951  -7.734  -1.005  0.00  0.00    -0.360 OA
ATOM     39  H   *** d   *      -4.669  -8.362  -1.178  0.00  0.00     0.217 HD
ENDBRANCH  23  38
BRANCH  25  40
ATOM     40  O   *** d   *      -1.806  -9.636   2.704  0.00  0.00    -0.361 OA
ATOM     41  H   *** d   *      -1.577 -10.269   2.004  0.00  0.00     0.217 HD
ENDBRANCH  25  40
ENDBRANCH   1  16
TORSDOF 12
ENDMDL
MODEL 3
REMARK VINA RESULT:      -8.2     22.196     24.613
REMARK  12 active torsions:
REMARK  status: ('A' for Active; 'I' for Inactive)
REMARK    1  A    between atoms: O_1  and  C_2 
REMARK    2  A    between atoms: O_1  and  C_3 
REMARK    3  A    between atoms: C_2  and  C_5 
REMARK    4  A    between atoms: C_6  and  C_11 
REMARK    5  A    between atoms: C_13  and  O_19 
REMARK    6  A    between atoms: C_14  and  O_21 
REMARK    7  A    between atoms: C_18  and  O_25 
REMARK    8  A    between atoms: C_20  and  O_27 
REMARK    9  A    between atoms: C_23  and  O_29 
REMARK   10  A    between atoms: C_24  and  O_31 
REMARK   11  A    between atoms: C_28  and  O_32 
REMARK   12  A    between atoms: C_30  and  O_33 
ROOT
ATOM      1  O   *** d   *     -10.470  21.161   3.338  0.00  0.00    -0.309 OA
ENDROOT
BRANCH   1   2
ATOM      2  C   *** d   *     -11.204  20.242   4.063  0.00  0.00     0.294 C 
ATOM      3  O   *** d   *     -12.407  20.428   3.946  0.00  0.00    -0.259 OA
BRANCH   2   4
ATOM      4  C   *** d   *     -10.810  19.197   4.869  0.00  0.00     0.045 A 
ATOM      5  C   *** d   *     -10.113  19.316   6.014  0.00  0.00     0.057 A 
ATOM      6  C   *** d   *      -9.742  18.271   6.773  0.00  0.00     0.102 A 
ATOM      7  C   *** d   *     -10.077  17.030   6.392  0.00  0.00     0.132 A 
ATOM      8  C   *** d   *     -10.777  16.854   5.262  0.00  0.00     0.102 A 
ATOM      9  C   *** d   *     -11.127  17.926   4.533  0.00  0.00     0.057 A 
BRANCH   6  10
ATOM     10  O   *** d   *      -9.036  18.442   7.923  0.00  0.00    -0.358 OA
ATOM     11  H   *** d   *      -8.097  18.272   7.738  0.00  0.00     0.218 HD
ENDBRANCH   6  10
BRANCH   7  12
ATOM     12  O   *** d   *      -9.716  15.954   7.140  0.00  0.00    -0.356 OA
ATOM     13  H   *** d   *      -8.781  16.045   7.390  0.00  0.00     0.218 HD
ENDBRANCH   7  12
BRANCH   8  14
ATOM     14  O   *** d   *     -11.120  15.597   4.872  0.00  0.00    -0.358 OA
ATOM     15  H   *** d   *     -10.410  15.210   4.335  0.00  0.00     0.218 HD
ENDBRANCH   8  14
ENDBRANCH   2   4
ENDBRANCH   1   2
BRANCH   1  16
ATOM     16  C   *** d   *      -9.642  20.958   2.238  0.00  0.00     0.170 C 
ATOM     17  C   *** d   *      -8.194  21.359   2.501  0.00  0.00     0.192 C 
ATOM     18  O   *** d   *      -7.443  21.174   1.323  0.00  0.00    -0.338 OA
ATOM     19  C   *** d   *      -7.611  19.997   0.638  0.00  0.00     0.081 A 
ATOM     20  C   *** d   *      -8.613  19.123   0.879  0.00  0.00     0.011 A 
ATOM     21  C   *** d   *      -6.697  19.658  -0.289  0.00  0.00     0.074 A 
ATOM     22  C   *** d   *      -9.652  19.459   1.924  0.00  0.00     0.080 C 
ATOM     23  C   *** d   *      -8.700  17.963   0.196  0.00  0.00     0.077 A 
ATOM     24  C   *** d   *      -7.765  17.683  -0.725  0.00  0.00     0.073 A 
ATOM     25  C   *** d   *      -6.751  18.517  -0.991  0.00  0.00     0.071 A 
BRANCH  17  26
ATOM     26  C   *** d   *      -7.572  20.721   3.740  0.00  0.00    -0.021 A 
ATOM     27  C   *** d   *      -7.433  21.445   4.865  0.00  0.00     0.049 A 
ATOM     28  C   *** d   *      -6.891  20.941   5.985  0.00  0.00     0.102 A 
ATOM     29  C   *** d   *      -6.469  19.666   5.988  0.00  0.00     0.132 A 
ATOM     30  C   *** d   *      -6.586  18.915   4.880  0.00  0.00     0.102 A 
ATOM     31  C   *** d   *      -7.129  19.453   3.776  0.00  0.00     0.049 A 
BRANCH  28  32
ATOM     32  O   *** d   *      -6.761  21.691   7.112  0.00  0.00    -0.358 OA
ATOM     33  H   *** d   *      -5.900  21.489   7.514  0.00  0.00     0.218 HD
ENDBRANCH  28  32
BRANCH  29  34
ATOM     34  O   *** d   *      -5.917  19.129   7.108  0.00  0.00    -0.356 OA
ATOM     35  H   *** d   *      -5.387  19.810   7.554  0.00  0.00     0.218 HD
ENDBRANCH  29  34
BRANCH  30  36
ATOM     36  O   *** d   *      -6.150  17.627   4.887  0.00  0.00    -0.358 OA
ATOM     37  H   *** d   *      -5.927  17.361   5.793  0.00  0.00     0.218 HD
ENDBRANCH  30  36
ENDBRANCH  17  26
BRANCH  23  38
ATOM     38  O   *** d   *      -9.697  17.068   0.438  0.00  0.00    -0.360 OA
ATOM     39  H   *** d   *     -10.198  16.898  -0.375  0.00  0.00     0.217 HD
ENDBRANCH  23  38
BRANCH  25  40
ATOM     40  O   *** d   *      -5.811  18.205  -1.924  0.00  0.00    -0.361 OA
ATOM     41  H   *** d   *      -6.255  17.990  -2.761  0.00  0.00     0.217 HD
ENDBRANCH  25  40
ENDBRANCH   1  16
TORSDOF 12
ENDMDL
MODEL 4
REMARK VINA RESULT:      -8.2     21.863     24.442
REMARK  12 active torsions:
REMARK  status: ('A' for Active; 'I' for Inactive)
REMARK    1  A    between atoms: O_1  and  C_2 
REMARK    2  A    between atoms: O_1  and  C_3 
REMARK    3  A    between atoms: C_2  and  C_5 
REMARK    4  A    between atoms: C_6  and  C_11 
REMARK    5  A    between atoms: C_13  and  O_19 
REMARK    6  A    between atoms: C_14  and  O_21 
REMARK    7  A    between atoms: C_18  and  O_25 
REMARK    8  A    between atoms: C_20  and  O_27 
REMARK    9  A    between atoms: C_23  and  O_29 
REMARK   10  A    between atoms: C_24  and  O_31 
REMARK   11  A    between atoms: C_28  and  O_32 
REMARK   12  A    between atoms: C_30  and  O_33 
ROOT
ATOM      1  O   *** d   *      -9.267  20.545   4.191  0.00  0.00    -0.309 OA
ENDROOT
BRANCH   1   2
ATOM      2  C   *** d   *     -10.154  19.872   5.009  0.00  0.00     0.294 C 
ATOM      3  O   *** d   *     -11.196  20.494   5.158  0.00  0.00    -0.259 OA
BRANCH   2   4
ATOM      4  C   *** d   *     -10.051  18.663   5.661  0.00  0.00     0.045 A 
ATOM      5  C   *** d   *     -10.747  17.552   5.357  0.00  0.00     0.057 A 
ATOM      6  C   *** d   *     -10.622  16.390   6.019  0.00  0.00     0.102 A 
ATOM      7  C   *** d   *      -9.759  16.305   7.042  0.00  0.00     0.132 A 
ATOM      8  C   *** d   *      -9.035  17.381   7.384  0.00  0.00     0.102 A 
ATOM      9  C   *** d   *      -9.192  18.523   6.695  0.00  0.00     0.057 A 
BRANCH   6  10
ATOM     10  O   *** d   *     -11.349  15.293   5.676  0.00  0.00    -0.358 OA
ATOM     11  H   *** d   *     -10.900  14.503   6.021  0.00  0.00     0.218 HD
ENDBRANCH   6  10
BRANCH   7  12
ATOM     12  O   *** d   *      -9.612  15.142   7.730  0.00  0.00    -0.356 OA
ATOM     13  H   *** d   *     -10.135  15.192   8.547  0.00  0.00     0.218 HD
ENDBRANCH   7  12
BRANCH   8  14
ATOM     14  O   *** d   *      -8.158  17.300   8.420  0.00  0.00    -0.358 OA
ATOM     15  H   *** d   *      -8.276  16.460   8.891  0.00  0.00     0.218 HD
ENDBRANCH   8  14
ENDBRANCH   2   4
ENDBRANCH   1   2
BRANCH   1  16
ATOM     16  C   *** d   *      -9.331  20.776   2.820  0.00  0.00     0.170 C 
ATOM     17  C   *** d   *      -7.956  20.936   2.178  0.00  0.00     0.192 C 
ATOM     18  O   *** d   *      -8.117  21.220   0.808  0.00  0.00    -0.338 OA
ATOM     19  C   *** d   *      -9.010  20.458   0.099  0.00  0.00     0.081 A 
ATOM     20  C   *** d   *      -9.912  19.629   0.670  0.00  0.00     0.011 A 
ATOM     21  C   *** d   *      -8.953  20.486  -1.245  0.00  0.00     0.074 A 
ATOM     22  C   *** d   *      -9.997  19.555   2.178  0.00  0.00     0.080 C 
ATOM     23  C   *** d   *     -10.737  18.875  -0.085  0.00  0.00     0.077 A 
ATOM     24  C   *** d   *     -10.642  18.954  -1.421  0.00  0.00     0.073 A 
ATOM     25  C   *** d   *      -9.759  19.756  -2.030  0.00  0.00     0.071 A 
BRANCH  17  26
ATOM     26  C   *** d   *      -6.983  19.796   2.466  0.00  0.00    -0.021 A 
ATOM     27  C   *** d   *      -6.950  19.239   3.690  0.00  0.00     0.049 A 
ATOM     28  C   *** d   *      -6.116  18.236   4.003  0.00  0.00     0.102 A 
ATOM     29  C   *** d   *      -5.279  17.766   3.064  0.00  0.00     0.132 A 
ATOM     30  C   *** d   *      -5.280  18.302   1.832  0.00  0.00     0.102 A 
ATOM     31  C   *** d   *      -6.126  19.307   1.554  0.00  0.00     0.049 A 
BRANCH  28  32
ATOM     32  O   *** d   *      -6.099  17.687   5.248  0.00  0.00    -0.358 OA
ATOM     33  H   *** d   *      -6.213  16.726   5.159  0.00  0.00     0.218 HD
ENDBRANCH  28  32
BRANCH  29  34
ATOM     34  O   *** d   *      -4.423  16.751   3.354  0.00  0.00    -0.356 OA
ATOM     35  H   *** d   *      -4.328  16.187   2.568  0.00  0.00     0.218 HD
ENDBRANCH  29  34
BRANCH  30  36
ATOM     36  O   *** d   *      -4.425  17.828   0.887  0.00  0.00    -0.358 OA
ATOM     37  H   *** d   *      -4.872  17.796   0.026  0.00  0.00     0.218 HD
ENDBRANCH  30  36
ENDBRANCH  17  26
BRANCH  23  38
ATOM     38  O   *** d   *     -11.641  18.027   0.478  0.00  0.00    -0.360 OA
ATOM     39  H   *** d   *     -12.000  18.413   1.292  0.00  0.00     0.217 HD
ENDBRANCH  23  38
BRANCH  25  40
ATOM     40  O   *** d   *      -9.677  19.810  -3.387  0.00  0.00    -0.361 OA
ATOM     41  H   *** d   *      -9.765  18.911  -3.745  0.00  0.00     0.217 HD
ENDBRANCH  25  40
ENDBRANCH   1  16
TORSDOF 12
ENDMDL
MODEL 5
REMARK VINA RESULT:      -8.1     21.880     24.438
REMARK  12 active torsions:
REMARK  status: ('A' for Active; 'I' for Inactive)
REMARK    1  A    between atoms: O_1  and  C_2 
REMARK    2  A    between atoms: O_1  and  C_3 
REMARK    3  A    between atoms: C_2  and  C_5 
REMARK    4  A    between atoms: C_6  and  C_11 
REMARK    5  A    between atoms: C_13  and  O_19 
REMARK    6  A    between atoms: C_14  and  O_21 
REMARK    7  A    between atoms: C_18  and  O_25 
REMARK    8  A    between atoms: C_20  and  O_27 
REMARK    9  A    between atoms: C_23  and  O_29 
REMARK   10  A    between atoms: C_24  and  O_31 
REMARK   11  A    between atoms: C_28  and  O_32 
REMARK   12  A    between atoms: C_30  and  O_33 
ROOT
ATOM      1  O   *** d   *      -9.290  20.615   4.224  0.00  0.00    -0.309 OA
ENDROOT
BRANCH   1   2
ATOM      2  C   *** d   *     -10.175  19.924   5.029  0.00  0.00     0.294 C 
ATOM      3  O   *** d   *     -11.223  20.535   5.180  0.00  0.00    -0.259 OA
BRANCH   2   4
ATOM      4  C   *** d   *     -10.063  18.709   5.668  0.00  0.00     0.045 A 
ATOM      5  C   *** d   *     -10.752  17.597   5.352  0.00  0.00     0.057 A 
ATOM      6  C   *** d   *     -10.619  16.428   6.002  0.00  0.00     0.102 A 
ATOM      7  C   *** d   *      -9.755  16.338   7.023  0.00  0.00     0.132 A 
ATOM      8  C   *** d   *      -9.039  17.414   7.377  0.00  0.00     0.102 A 
ATOM      9  C   *** d   *      -9.203  18.563   6.701  0.00  0.00     0.057 A 
BRANCH   6  10
ATOM     10  O   *** d   *     -11.339  15.330   5.646  0.00  0.00    -0.358 OA
ATOM     11  H   *** d   *     -10.734  14.675   5.260  0.00  0.00     0.218 HD
ENDBRANCH   6  10
BRANCH   7  12
ATOM     12  O   *** d   *      -9.600  15.168   7.698  0.00  0.00    -0.356 OA
ATOM     13  H   *** d   *      -8.699  15.130   8.057  0.00  0.00     0.218 HD
ENDBRANCH   7  12
BRANCH   8  14
ATOM     14  O   *** d   *      -8.161  17.328   8.412  0.00  0.00    -0.358 OA
ATOM     15  H   *** d   *      -8.578  17.642   9.229  0.00  0.00     0.218 HD
ENDBRANCH   8  14
ENDBRANCH   2   4
ENDBRANCH   1   2
BRANCH   1  16
ATOM     16  C   *** d   *      -9.324  20.819   2.848  0.00  0.00     0.170 C 
ATOM     17  C   *** d   *      -7.934  20.949   2.231  0.00  0.00     0.192 C 
ATOM     18  O   *** d   *      -8.064  21.208   0.852  0.00  0.00    -0.338 OA
ATOM     19  C   *** d   *      -8.953  20.443   0.140  0.00  0.00     0.081 A 
ATOM     20  C   *** d   *      -9.877  19.638   0.710  0.00  0.00     0.011 A 
ATOM     21  C   *** d   *      -8.869  20.444  -1.202  0.00  0.00     0.074 A 
ATOM     22  C   *** d   *      -9.992  19.595   2.217  0.00  0.00     0.080 C 
ATOM     23  C   *** d   *     -10.697  18.880  -0.047  0.00  0.00     0.077 A 
ATOM     24  C   *** d   *     -10.575  18.931  -1.383  0.00  0.00     0.073 A 
ATOM     25  C   *** d   *      -9.669  19.710  -1.989  0.00  0.00     0.071 A 
BRANCH  17  26
ATOM     26  C   *** d   *      -6.982  19.802   2.560  0.00  0.00    -0.021 A 
ATOM     27  C   *** d   *      -6.146  19.337   1.614  0.00  0.00     0.049 A 
ATOM     28  C   *** d   *      -5.289  18.329   1.843  0.00  0.00     0.102 A 
ATOM     29  C   *** d   *      -5.261  17.759   3.058  0.00  0.00     0.132 A 
ATOM     30  C   *** d   *      -6.087  18.194   4.025  0.00  0.00     0.102 A 
ATOM     31  C   *** d   *      -6.934  19.202   3.761  0.00  0.00     0.049 A 
BRANCH  28  32
ATOM     32  O   *** d   *      -4.452  17.874   0.872  0.00  0.00    -0.358 OA
ATOM     33  H   *** d   *      -3.574  18.264   1.019  0.00  0.00     0.218 HD
ENDBRANCH  28  32
BRANCH  29  34
ATOM     34  O   *** d   *      -4.404  16.737   3.317  0.00  0.00    -0.356 OA
ATOM     35  H   *** d   *      -4.913  15.914   3.399  0.00  0.00     0.218 HD
ENDBRANCH  29  34
BRANCH  30  36
ATOM     36  O   *** d   *      -6.060  17.608   5.251  0.00  0.00    -0.358 OA
ATOM     37  H   *** d   *      -6.668  16.851   5.267  0.00  0.00     0.218 HD
ENDBRANCH  30  36
ENDBRANCH  17  26
BRANCH  23  38
ATOM     38  O   *** d   *     -11.623  18.055   0.514  0.00  0.00    -0.360 OA
ATOM     39  H   *** d   *     -12.343  18.575   0.903  0.00  0.00     0.217 HD
ENDBRANCH  23  38
BRANCH  25  40
ATOM     40  O   *** d   *      -9.560  19.736  -3.345  0.00  0.00    -0.361 OA
ATOM     41  H   *** d   *      -8.671  19.435  -3.596  0.00  0.00     0.217 HD
ENDBRANCH  25  40
ENDBRANCH   1  16
TORSDOF 12
ENDMDL
MODEL 6
REMARK VINA RESULT:      -8.1      2.368      7.647
REMARK  12 active torsions:
REMARK  status: ('A' for Active; 'I' for Inactive)
REMARK    1  A    between atoms: O_1  and  C_2 
REMARK    2  A    between atoms: O_1  and  C_3 
REMARK    3  A    between atoms: C_2  and  C_5 
REMARK    4  A    between atoms: C_6  and  C_11 
REMARK    5  A    between atoms: C_13  and  O_19 
REMARK    6  A    between atoms: C_14  and  O_21 
REMARK    7  A    between atoms: C_18  and  O_25 
REMARK    8  A    between atoms: C_20  and  O_27 
REMARK    9  A    between atoms: C_23  and  O_29 
REMARK   10  A    between atoms: C_24  and  O_31 
REMARK   11  A    between atoms: C_28  and  O_32 
REMARK   12  A    between atoms: C_30  and  O_33 
ROOT
ATOM      1  O   *** d   *      -5.671  -3.520   1.594  0.00  0.00    -0.309 OA
ENDROOT
BRANCH   1   2
ATOM      2  C   *** d   *      -5.947  -4.759   2.140  0.00  0.00     0.294 C 
ATOM      3  O   *** d   *      -4.928  -5.401   2.348  0.00  0.00    -0.259 OA
BRANCH   2   4
ATOM      4  C   *** d   *      -7.142  -5.361   2.468  0.00  0.00     0.045 A 
ATOM      5  C   *** d   *      -8.345  -4.758   2.464  0.00  0.00     0.057 A 
ATOM      6  C   *** d   *      -9.491  -5.378   2.794  0.00  0.00     0.102 A 
ATOM      7  C   *** d   *      -9.461  -6.671   3.147  0.00  0.00     0.132 A 
ATOM      8  C   *** d   *      -8.289  -7.323   3.163  0.00  0.00     0.102 A 
ATOM      9  C   *** d   *      -7.167  -6.664   2.826  0.00  0.00     0.057 A 
BRANCH   6  10
ATOM     10  O   *** d   *     -10.684  -4.725   2.777  0.00  0.00    -0.358 OA
ATOM     11  H   *** d   *     -10.514  -3.771   2.703  0.00  0.00     0.218 HD
ENDBRANCH   6  10
BRANCH   7  12
ATOM     12  O   *** d   *     -10.604  -7.324   3.486  0.00  0.00    -0.356 OA
ATOM     13  H   *** d   *     -11.298  -7.093   2.848  0.00  0.00     0.218 HD
ENDBRANCH   7  12
BRANCH   8  14
ATOM     14  O   *** d   *      -8.253  -8.635   3.520  0.00  0.00    -0.358 OA
ATOM     15  H   *** d   *      -7.698  -8.750   4.306  0.00  0.00     0.218 HD
ENDBRANCH   8  14
ENDBRANCH   2   4
ENDBRANCH   1   2
BRANCH   1  16
ATOM     16  C   *** d   *      -5.416  -3.176   0.270  0.00  0.00     0.170 C 
ATOM     17  C   *** d   *      -5.718  -1.711  -0.033  0.00  0.00     0.192 C 
ATOM     18  O   *** d   *      -5.487  -1.466  -1.400  0.00  0.00    -0.338 OA
ATOM     19  C   *** d   *      -4.326  -1.952  -1.948  0.00  0.00     0.081 A 
ATOM     20  C   *** d   *      -3.521  -2.846  -1.333  0.00  0.00     0.011 A 
ATOM     21  C   *** d   *      -3.929  -1.471  -3.140  0.00  0.00     0.074 A 
ATOM     22  C   *** d   *      -3.923  -3.398   0.016  0.00  0.00     0.080 C 
ATOM     23  C   *** d   *      -2.372  -3.255  -1.909  0.00  0.00     0.077 A 
ATOM     24  C   *** d   *      -2.032  -2.749  -3.105  0.00  0.00     0.073 A 
ATOM     25  C   *** d   *      -2.797  -1.856  -3.747  0.00  0.00     0.071 A 
BRANCH  17  26
ATOM     26  C   *** d   *      -5.036  -0.715   0.901  0.00  0.00    -0.021 A 
ATOM     27  C   *** d   *      -5.228   0.605   0.724  0.00  0.00     0.049 A 
ATOM     28  C   *** d   *      -4.653   1.529   1.510  0.00  0.00     0.102 A 
ATOM     29  C   *** d   *      -3.854   1.127   2.512  0.00  0.00     0.132 A 
ATOM     30  C   *** d   *      -3.634  -0.183   2.714  0.00  0.00     0.102 A 
ATOM     31  C   *** d   *      -4.222  -1.080   1.906  0.00  0.00     0.049 A 
BRANCH  28  32
ATOM     32  O   *** d   *      -4.861   2.858   1.314  0.00  0.00    -0.358 OA
ATOM     33  H   *** d   *      -4.004   3.278   1.131  0.00  0.00     0.218 HD
ENDBRANCH  28  32
BRANCH  29  34
ATOM     34  O   *** d   *      -3.259   2.040   3.323  0.00  0.00    -0.356 OA
ATOM     35  H   *** d   *      -3.350   1.748   4.245  0.00  0.00     0.218 HD
ENDBRANCH  29  34
BRANCH  30  36
ATOM     36  O   *** d   *      -2.818  -0.584   3.724  0.00  0.00    -0.358 OA
ATOM     37  H   *** d   *      -1.899  -0.615   3.412  0.00  0.00     0.218 HD
ENDBRANCH  30  36
ENDBRANCH  17  26
BRANCH  23  38
ATOM     38  O   *** d   *      -1.545  -4.145  -1.294  0.00  0.00    -0.360 OA
ATOM     39  H   *** d   *      -0.739  -3.699  -0.992  0.00  0.00     0.217 HD
ENDBRANCH  23  38
BRANCH  25  40
ATOM     40  O   *** d   *      -2.425  -1.352  -4.955  0.00  0.00    -0.361 OA
ATOM     41  H   *** d   *      -1.536  -1.678  -5.173  0.00  0.00     0.217 HD
ENDBRANCH  25  40
ENDBRANCH   1  16
TORSDOF 12
ENDMDL
MODEL 7
REMARK VINA RESULT:      -8.0      2.347      7.536
REMARK  12 active torsions:
REMARK  status: ('A' for Active; 'I' for Inactive)
REMARK    1  A    between atoms: O_1  and  C_2 
REMARK    2  A    between atoms: O_1  and  C_3 
REMARK    3  A    between atoms: C_2  and  C_5 
REMARK    4  A    between atoms: C_6  and  C_11 
REMARK    5  A    between atoms: C_13  and  O_19 
REMARK    6  A    between atoms: C_14  and  O_21 
REMARK    7  A    between atoms: C_18  and  O_25 
REMARK    8  A    between atoms: C_20  and  O_27 
REMARK    9  A    between atoms: C_23  and  O_29 
REMARK   10  A    between atoms: C_24  and  O_31 
REMARK   11  A    between atoms: C_28  and  O_32 
REMARK   12  A    between atoms: C_30  and  O_33 
ROOT
ATOM      1  O   *** d   *      -5.663  -3.556   1.614  0.00  0.00    -0.309 OA
ENDROOT
BRANCH   1   2
ATOM      2  C   *** d   *      -5.871  -4.806   2.165  0.00  0.00     0.294 C 
ATOM      3  O   *** d   *      -4.818  -5.393   2.371  0.00  0.00    -0.259 OA
BRANCH   2   4
ATOM      4  C   *** d   *      -7.031  -5.469   2.500  0.00  0.00     0.045 A 
ATOM      5  C   *** d   *      -7.111  -6.761   2.870  0.00  0.00     0.057 A 
ATOM      6  C   *** d   *      -8.263  -7.376   3.186  0.00  0.00     0.102 A 
ATOM      7  C   *** d   *      -9.411  -6.685   3.141  0.00  0.00     0.132 A 
ATOM      8  C   *** d   *      -9.389  -5.393   2.784  0.00  0.00     0.102 A 
ATOM      9  C   *** d   *      -8.215  -4.817   2.476  0.00  0.00     0.057 A 
BRANCH   6  10
ATOM     10  O   *** d   *      -8.293  -8.685   3.554  0.00  0.00    -0.358 OA
ATOM     11  H   *** d   *      -8.743  -9.192   2.857  0.00  0.00     0.218 HD
ENDBRANCH   6  10
BRANCH   7  12
ATOM     12  O   *** d   *     -10.591  -7.281   3.456  0.00  0.00    -0.356 OA
ATOM     13  H   *** d   *     -11.243  -6.594   3.669  0.00  0.00     0.218 HD
ENDBRANCH   7  12
BRANCH   8  14
ATOM     14  O   *** d   *     -10.551  -4.688   2.738  0.00  0.00    -0.358 OA
ATOM     15  H   *** d   *     -10.774  -4.475   1.819  0.00  0.00     0.218 HD
ENDBRANCH   8  14
ENDBRANCH   2   4
ENDBRANCH   1   2
BRANCH   1  16
ATOM     16  C   *** d   *      -5.423  -3.205   0.289  0.00  0.00     0.170 C 
ATOM     17  C   *** d   *      -5.736  -1.741  -0.005  0.00  0.00     0.192 C 
ATOM     18  O   *** d   *      -5.519  -1.489  -1.374  0.00  0.00    -0.338 OA
ATOM     19  C   *** d   *      -4.360  -1.966  -1.934  0.00  0.00     0.081 A 
ATOM     20  C   *** d   *      -3.544  -2.857  -1.331  0.00  0.00     0.011 A 
ATOM     21  C   *** d   *      -3.977  -1.478  -3.128  0.00  0.00     0.074 A 
ATOM     22  C   *** d   *      -3.930  -3.417   0.020  0.00  0.00     0.080 C 
ATOM     23  C   *** d   *      -2.398  -3.257  -1.919  0.00  0.00     0.077 A 
ATOM     24  C   *** d   *      -2.072  -2.744  -3.116  0.00  0.00     0.073 A 
ATOM     25  C   *** d   *      -2.848  -1.853  -3.747  0.00  0.00     0.071 A 
BRANCH  17  26
ATOM     26  C   *** d   *      -5.051  -0.745   0.926  0.00  0.00    -0.021 A 
ATOM     27  C   *** d   *      -5.250   0.574   0.754  0.00  0.00     0.049 A 
ATOM     28  C   *** d   *      -4.673   1.499   1.539  0.00  0.00     0.102 A 
ATOM     29  C   *** d   *      -3.865   1.098   2.533  0.00  0.00     0.132 A 
ATOM     30  C   *** d   *      -3.638  -0.212   2.730  0.00  0.00     0.102 A 
ATOM     31  C   *** d   *      -4.228  -1.109   1.924  0.00  0.00     0.049 A 
BRANCH  28  32
ATOM     32  O   *** d   *      -4.889   2.828   1.348  0.00  0.00    -0.358 OA
ATOM     33  H   *** d   *      -5.639   3.098   1.904  0.00  0.00     0.218 HD
ENDBRANCH  28  32
BRANCH  29  34
ATOM     34  O   *** d   *      -3.267   2.011   3.343  0.00  0.00    -0.356 OA
ATOM     35  H   *** d   *      -3.577   1.873   4.253  0.00  0.00     0.218 HD
ENDBRANCH  29  34
BRANCH  30  36
ATOM     36  O   *** d   *      -2.812  -0.613   3.733  0.00  0.00    -0.358 OA
ATOM     37  H   *** d   *      -1.998  -0.084   3.719  0.00  0.00     0.218 HD
ENDBRANCH  30  36
ENDBRANCH  17  26
BRANCH  23  38
ATOM     38  O   *** d   *      -1.560  -4.145  -1.316  0.00  0.00    -0.360 OA
ATOM     39  H   *** d   *      -1.658  -5.022  -1.718  0.00  0.00     0.217 HD
ENDBRANCH  23  38
BRANCH  25  40
ATOM     40  O   *** d   *      -2.491  -1.342  -4.956  0.00  0.00    -0.361 OA
ATOM     41  H   *** d   *      -2.893  -0.464  -5.060  0.00  0.00     0.217 HD
ENDBRANCH  25  40
ENDBRANCH   1  16
TORSDOF 12
ENDMDL
MODEL 8
REMARK VINA RESULT:      -7.9      2.432      7.782
REMARK  12 active torsions:
REMARK  status: ('A' for Active; 'I' for Inactive)
REMARK    1  A    between atoms: O_1  and  C_2 
REMARK    2  A    between atoms: O_1  and  C_3 
REMARK    3  A    between atoms: C_2  and  C_5 
REMARK    4  A    between atoms: C_6  and  C_11 
REMARK    5  A    between atoms: C_13  and  O_19 
REMARK    6  A    between atoms: C_14  and  O_21 
REMARK    7  A    between atoms: C_18  and  O_25 
REMARK    8  A    between atoms: C_20  and  O_27 
REMARK    9  A    between atoms: C_23  and  O_29 
REMARK   10  A    between atoms: C_24  and  O_31 
REMARK   11  A    between atoms: C_28  and  O_32 
REMARK   12  A    between atoms: C_30  and  O_33 
ROOT
ATOM      1  O   *** d   *      -5.840  -3.365   1.548  0.00  0.00    -0.309 OA
ENDROOT
BRANCH   1   2
ATOM      2  C   *** d   *      -6.061  -4.600   2.126  0.00  0.00     0.294 C 
ATOM      3  O   *** d   *      -5.014  -5.182   2.370  0.00  0.00    -0.259 OA
BRANCH   2   4
ATOM      4  C   *** d   *      -7.229  -5.255   2.451  0.00  0.00     0.045 A 
ATOM      5  C   *** d   *      -8.459  -4.710   2.428  0.00  0.00     0.057 A 
ATOM      6  C   *** d   *      -9.577  -5.380   2.756  0.00  0.00     0.102 A 
ATOM      7  C   *** d   *      -9.488  -6.665   3.128  0.00  0.00     0.132 A 
ATOM      8  C   *** d   *      -8.287  -7.259   3.164  0.00  0.00     0.102 A 
ATOM      9  C   *** d   *      -7.195  -6.552   2.828  0.00  0.00     0.057 A 
BRANCH   6  10
ATOM     10  O   *** d   *     -10.800  -4.786   2.718  0.00  0.00    -0.358 OA
ATOM     11  H   *** d   *     -11.002  -4.437   3.603  0.00  0.00     0.218 HD
ENDBRANCH   6  10
BRANCH   7  12
ATOM     12  O   *** d   *     -10.602  -7.368   3.466  0.00  0.00    -0.356 OA
ATOM     13  H   *** d   *     -11.364  -6.765   3.469  0.00  0.00     0.218 HD
ENDBRANCH   7  12
BRANCH   8  14
ATOM     14  O   *** d   *      -8.192  -8.563   3.540  0.00  0.00    -0.358 OA
ATOM     15  H   *** d   *      -8.114  -9.130   2.757  0.00  0.00     0.218 HD
ENDBRANCH   8  14
ENDBRANCH   2   4
ENDBRANCH   1   2
BRANCH   1  16
ATOM     16  C   *** d   *      -5.561  -3.048   0.222  0.00  0.00     0.170 C 
ATOM     17  C   *** d   *      -5.832  -1.583  -0.109  0.00  0.00     0.192 C 
ATOM     18  O   *** d   *      -5.577  -1.365  -1.477  0.00  0.00    -0.338 OA
ATOM     19  C   *** d   *      -4.418  -1.882  -2.001  0.00  0.00     0.081 A 
ATOM     20  C   *** d   *      -3.638  -2.780  -1.360  0.00  0.00     0.011 A 
ATOM     21  C   *** d   *      -3.996  -1.429  -3.195  0.00  0.00     0.074 A 
ATOM     22  C   *** d   *      -4.068  -3.301  -0.008  0.00  0.00     0.080 C 
ATOM     23  C   *** d   *      -2.489  -3.219  -1.913  0.00  0.00     0.077 A 
ATOM     24  C   *** d   *      -2.123  -2.740  -3.112  0.00  0.00     0.073 A 
ATOM     25  C   *** d   *      -2.863  -1.844  -3.780  0.00  0.00     0.071 A 
BRANCH  17  26
ATOM     26  C   *** d   *      -5.143  -0.584   0.817  0.00  0.00    -0.021 A 
ATOM     27  C   *** d   *      -4.354  -1.029   1.810  0.00  0.00     0.049 A 
ATOM     28  C   *** d   *      -3.725  -0.200   2.658  0.00  0.00     0.102 A 
ATOM     29  C   *** d   *      -3.886   1.125   2.515  0.00  0.00     0.132 A 
ATOM     30  C   *** d   *      -4.672   1.606   1.536  0.00  0.00     0.102 A 
ATOM     31  C   *** d   *      -5.289   0.748   0.708  0.00  0.00     0.049 A 
BRANCH  28  32
ATOM     32  O   *** d   *      -2.931  -0.672   3.657  0.00  0.00    -0.358 OA
ATOM     33  H   *** d   *      -2.004  -0.585   3.377  0.00  0.00     0.218 HD
ENDBRANCH  28  32
BRANCH  29  34
ATOM     34  O   *** d   *      -3.261   1.988   3.358  0.00  0.00    -0.356 OA
ATOM     35  H   *** d   *      -2.344   2.109   3.061  0.00  0.00     0.218 HD
ENDBRANCH  29  34
BRANCH  30  36
ATOM     36  O   *** d   *      -4.837   2.948   1.400  0.00  0.00    -0.358 OA
ATOM     37  H   *** d   *      -3.971   3.384   1.364  0.00  0.00     0.218 HD
ENDBRANCH  30  36
ENDBRANCH  17  26
BRANCH  23  38
ATOM     38  O   *** d   *      -1.687  -4.114  -1.272  0.00  0.00    -0.360 OA
ATOM     39  H   *** d   *      -2.066  -5.005  -1.332  0.00  0.00     0.217 HD
ENDBRANCH  23  38
BRANCH  25  40
ATOM     40  O   *** d   *      -2.465  -1.368  -4.990  0.00  0.00    -0.361 OA
ATOM     41  H   *** d   *      -3.133  -0.744  -5.320  0.00  0.00     0.217 HD
ENDBRANCH  25  40
ENDBRANCH   1  16
TORSDOF 12
ENDMDL
MODEL 9
REMARK VINA RESULT:      -7.8     21.663     25.829
REMARK  12 active torsions:
REMARK  status: ('A' for Active; 'I' for Inactive)
REMARK    1  A    between atoms: O_1  and  C_2 
REMARK    2  A    between atoms: O_1  and  C_3 
REMARK    3  A    between atoms: C_2  and  C_5 
REMARK    4  A    between atoms: C_6  and  C_11 
REMARK    5  A    between atoms: C_13  and  O_19 
REMARK    6  A    between atoms: C_14  and  O_21 
REMARK    7  A    between atoms: C_18  and  O_25 
REMARK    8  A    between atoms: C_20  and  O_27 
REMARK    9  A    between atoms: C_23  and  O_29 
REMARK   10  A    between atoms: C_24  and  O_31 
REMARK   11  A    between atoms: C_28  and  O_32 
REMARK   12  A    between atoms: C_30  and  O_33 
ROOT
ATOM      1  O   *** d   *      -9.493  20.896   4.446  0.00  0.00    -0.309 OA
ENDROOT
BRANCH   1   2
ATOM      2  C   *** d   *      -9.709  20.076   5.537  0.00  0.00     0.294 C 
ATOM      3  O   *** d   *      -9.545  20.671   6.592  0.00  0.00    -0.259 OA
BRANCH   2   4
ATOM      4  C   *** d   *     -10.059  18.746   5.618  0.00  0.00     0.045 A 
ATOM      5  C   *** d   *      -9.670  17.896   6.586  0.00  0.00     0.057 A 
ATOM      6  C   *** d   *     -10.030  16.602   6.630  0.00  0.00     0.102 A 
ATOM      7  C   *** d   *     -10.824  16.107   5.670  0.00  0.00     0.132 A 
ATOM      8  C   *** d   *     -11.245  16.912   4.684  0.00  0.00     0.102 A 
ATOM      9  C   *** d   *     -10.861  18.199   4.678  0.00  0.00     0.057 A 
BRANCH   6  10
ATOM     10  O   *** d   *      -9.610  15.780   7.629  0.00  0.00    -0.358 OA
ATOM     11  H   *** d   *      -8.788  16.141   8.002  0.00  0.00     0.218 HD
ENDBRANCH   6  10
BRANCH   7  12
ATOM     12  O   *** d   *     -11.203  14.802   5.689  0.00  0.00    -0.356 OA
ATOM     13  H   *** d   *     -10.434  14.248   5.476  0.00  0.00     0.218 HD
ENDBRANCH   7  12
BRANCH   8  14
ATOM     14  O   *** d   *     -12.051  16.414   3.707  0.00  0.00    -0.358 OA
ATOM     15  H   *** d   *     -12.794  15.933   4.103  0.00  0.00     0.218 HD
ENDBRANCH   8  14
ENDBRANCH   2   4
ENDBRANCH   1   2
BRANCH   1  16
ATOM     16  C   *** d   *     -10.396  21.692   3.748  0.00  0.00     0.170 C 
ATOM     17  C   *** d   *     -10.106  21.748   2.250  0.00  0.00     0.192 C 
ATOM     18  O   *** d   *     -11.030  22.615   1.634  0.00  0.00    -0.338 OA
ATOM     19  C   *** d   *     -12.353  22.482   1.972  0.00  0.00     0.081 A 
ATOM     20  C   *** d   *     -12.792  21.754   3.022  0.00  0.00     0.011 A 
ATOM     21  C   *** d   *     -13.278  23.060   1.184  0.00  0.00     0.074 A 
ATOM     22  C   *** d   *     -11.786  21.075   3.923  0.00  0.00     0.080 C 
ATOM     23  C   *** d   *     -14.111  21.631   3.278  0.00  0.00     0.077 A 
ATOM     24  C   *** d   *     -14.987  22.239   2.463  0.00  0.00     0.073 A 
ATOM     25  C   *** d   *     -14.596  22.965   1.407  0.00  0.00     0.071 A 
BRANCH  17  26
ATOM     26  C   *** d   *      -9.989  20.384   1.575  0.00  0.00    -0.021 A 
ATOM     27  C   *** d   *      -9.030  19.526   1.965  0.00  0.00     0.049 A 
ATOM     28  C   *** d   *      -8.876  18.315   1.408  0.00  0.00     0.102 A 
ATOM     29  C   *** d   *      -9.706  17.940   0.421  0.00  0.00     0.132 A 
ATOM     30  C   *** d   *     -10.672  18.775   0.001  0.00  0.00     0.102 A 
ATOM     31  C   *** d   *     -10.796  19.980   0.578  0.00  0.00     0.049 A 
BRANCH  28  32
ATOM     32  O   *** d   *      -7.898  17.462   1.818  0.00  0.00    -0.358 OA
ATOM     33  H   *** d   *      -7.083  17.974   1.951  0.00  0.00     0.218 HD
ENDBRANCH  28  32
BRANCH  29  34
ATOM     34  O   *** d   *      -9.572  16.720  -0.162  0.00  0.00    -0.356 OA
ATOM     35  H   *** d   *      -9.593  16.829  -1.127  0.00  0.00     0.218 HD
ENDBRANCH  29  34
BRANCH  30  36
ATOM     36  O   *** d   *     -11.505  18.393  -1.004  0.00  0.00    -0.358 OA
ATOM     37  H   *** d   *     -11.450  17.432  -1.128  0.00  0.00     0.218 HD
ENDBRANCH  30  36
ENDBRANCH  17  26
BRANCH  23  38
ATOM     38  O   *** d   *     -14.567  20.889   4.324  0.00  0.00    -0.360 OA
ATOM     39  H   *** d   *     -13.911  20.880   5.039  0.00  0.00     0.217 HD
ENDBRANCH  23  38
BRANCH  25  40
ATOM     40  O   *** d   *     -15.506  23.564   0.591  0.00  0.00    -0.361 OA
ATOM     41  H   *** d   *     -16.376  23.157   0.734  0.00  0.00     0.217 HD
ENDBRANCH  25  40
ENDBRANCH   1  16
TORSDOF 12
ENDMDL
MODEL 10
REMARK VINA RESULT:      -7.8      2.110      8.281
REMARK  12 active torsions:
REMARK  status: ('A' for Active; 'I' for Inactive)
REMARK    1  A    between atoms: O_1  and  C_2 
REMARK    2  A    between atoms: O_1  and  C_3 
REMARK    3  A    between atoms: C_2  and  C_5 
REMARK    4  A    between atoms: C_6  and  C_11 
REMARK    5  A    between atoms: C_13  and  O_19 
REMARK    6  A    between atoms: C_14  and  O_21 
REMARK    7  A    between atoms: C_18  and  O_25 
REMARK    8  A    between atoms: C_20  and  O_27 
REMARK    9  A    between atoms: C_23  and  O_29 
REMARK   10  A    between atoms: C_24  and  O_31 
REMARK   11  A    between atoms: C_28  and  O_32 
REMARK   12  A    between atoms: C_30  and  O_33 
ROOT
ATOM      1  O   *** d   *      -5.346  -4.207   1.517  0.00  0.00    -0.309 OA
ENDROOT
BRANCH   1   2
ATOM      2  C   *** d   *      -5.755  -5.324   2.220  0.00  0.00     0.294 C 
ATOM      3  O   *** d   *      -4.805  -5.993   2.602  0.00  0.00    -0.259 OA
BRANCH   2   4
ATOM      4  C   *** d   *      -7.012  -5.785   2.540  0.00  0.00     0.045 A 
ATOM      5  C   *** d   *      -8.149  -5.070   2.458  0.00  0.00     0.057 A 
ATOM      6  C   *** d   *      -9.360  -5.554   2.784  0.00  0.00     0.102 A 
ATOM      7  C   *** d   *      -9.469  -6.819   3.213  0.00  0.00     0.132 A 
ATOM      8  C   *** d   *      -8.368  -7.579   3.309  0.00  0.00     0.102 A 
ATOM      9  C   *** d   *      -7.177  -7.055   2.974  0.00  0.00     0.057 A 
BRANCH   6  10
ATOM     10  O   *** d   *     -10.481  -4.790   2.685  0.00  0.00    -0.358 OA
ATOM     11  H   *** d   *     -10.286  -4.026   2.118  0.00  0.00     0.218 HD
ENDBRANCH   6  10
BRANCH   7  12
ATOM     12  O   *** d   *     -10.680  -7.335   3.549  0.00  0.00    -0.356 OA
ATOM     13  H   *** d   *     -11.214  -7.433   2.744  0.00  0.00     0.218 HD
ENDBRANCH   7  12
BRANCH   8  14
ATOM     14  O   *** d   *      -8.473  -8.863   3.744  0.00  0.00    -0.358 OA
ATOM     15  H   *** d   *      -8.920  -9.405   3.076  0.00  0.00     0.218 HD
ENDBRANCH   8  14
ENDBRANCH   2   4
ENDBRANCH   1   2
BRANCH   1  16
ATOM     16  C   *** d   *      -5.033  -2.934   1.985  0.00  0.00     0.170 C 
ATOM     17  C   *** d   *      -3.531  -2.666   2.021  0.00  0.00     0.192 C 
ATOM     18  O   *** d   *      -3.305  -1.383   2.557  0.00  0.00    -0.338 OA
ATOM     19  C   *** d   *      -4.075  -0.350   2.088  0.00  0.00     0.081 A 
ATOM     20  C   *** d   *      -5.185  -0.520   1.336  0.00  0.00     0.011 A 
ATOM     21  C   *** d   *      -3.678   0.911   2.335  0.00  0.00     0.074 A 
ATOM     22  C   *** d   *      -5.657  -1.922   1.021  0.00  0.00     0.080 C 
ATOM     23  C   *** d   *      -5.878   0.540   0.871  0.00  0.00     0.077 A 
ATOM     24  C   *** d   *      -5.439   1.775   1.159  0.00  0.00     0.073 A 
ATOM     25  C   *** d   *      -4.340   1.991   1.895  0.00  0.00     0.071 A 
BRANCH  17  26
ATOM     26  C   *** d   *      -2.808  -2.923   0.702  0.00  0.00    -0.021 A 
ATOM     27  C   *** d   *      -2.600  -4.186   0.290  0.00  0.00     0.049 A 
ATOM     28  C   *** d   *      -1.969  -4.475  -0.859  0.00  0.00     0.102 A 
ATOM     29  C   *** d   *      -1.524  -3.470  -1.630  0.00  0.00     0.132 A 
ATOM     30  C   *** d   *      -1.709  -2.195  -1.247  0.00  0.00     0.102 A 
ATOM     31  C   *** d   *      -2.341  -1.942  -0.090  0.00  0.00     0.049 A 
BRANCH  28  32
ATOM     32  O   *** d   *      -1.769  -5.761  -1.257  0.00  0.00    -0.358 OA
ATOM     33  H   *** d   *      -2.491  -6.010  -1.857  0.00  0.00     0.218 HD
ENDBRANCH  28  32
BRANCH  29  34
ATOM     34  O   *** d   *      -0.881  -3.734  -2.798  0.00  0.00    -0.356 OA
ATOM     35  H   *** d   *      -1.540  -3.955  -3.476  0.00  0.00     0.218 HD
ENDBRANCH  29  34
BRANCH  30  36
ATOM     36  O   *** d   *      -1.250  -1.181  -2.028  0.00  0.00    -0.358 OA
ATOM     37  H   *** d   *      -0.307  -1.314  -2.217  0.00  0.00     0.218 HD
ENDBRANCH  30  36
ENDBRANCH  17  26
BRANCH  23  38
ATOM     38  O   *** d   *      -6.990   0.382   0.102  0.00  0.00    -0.360 OA
ATOM     39  H   *** d   *      -6.882  -0.379  -0.490  0.00  0.00     0.217 HD
ENDBRANCH  23  38
BRANCH  25  40
ATOM     40  O   *** d   *      -3.913   3.253   2.165  0.00  0.00    -0.361 OA
ATOM     41  H   *** d   *      -4.363   3.576   2.963  0.00  0.00     0.217 HD
ENDBRANCH  25  40
ENDBRANCH   1  16
TORSDOF 12
ENDMDL
MODEL 11
REMARK VINA RESULT:      -7.8      1.524      2.389
REMARK  12 active torsions:
REMARK  status: ('A' for Active; 'I' for Inactive)
REMARK    1  A    between atoms: O_1  and  C_2 
REMARK    2  A    between atoms: O_1  and  C_3 
REMARK    3  A    between atoms: C_2  and  C_5 
REMARK    4  A    between atoms: C_6  and  C_11 
REMARK    5  A    between atoms: C_13  and  O_19 
REMARK    6  A    between atoms: C_14  and  O_21 
REMARK    7  A    between atoms: C_18  and  O_25 
REMARK    8  A    between atoms: C_20  and  O_27 
REMARK    9  A    between atoms: C_23  and  O_29 
REMARK   10  A    between atoms: C_24  and  O_31 
REMARK   11  A    between atoms: C_28  and  O_32 
REMARK   12  A    between atoms: C_30  and  O_33 
ROOT
ATOM      1  O   *** d   *      -5.974  -3.522   1.045  0.00  0.00    -0.309 OA
ENDROOT
BRANCH   1   2
ATOM      2  C   *** d   *      -5.945  -2.678  -0.049  0.00  0.00     0.294 C 
ATOM      3  O   *** d   *      -6.998  -2.701  -0.669  0.00  0.00    -0.259 OA
BRANCH   2   4
ATOM      4  C   *** d   *      -4.953  -1.854  -0.534  0.00  0.00     0.045 A 
ATOM      5  C   *** d   *      -3.943  -1.341   0.192  0.00  0.00     0.057 A 
ATOM      6  C   *** d   *      -2.995  -0.535  -0.316  0.00  0.00     0.102 A 
ATOM      7  C   *** d   *      -3.033  -0.212  -1.617  0.00  0.00     0.132 A 
ATOM      8  C   *** d   *      -4.016  -0.700  -2.387  0.00  0.00     0.102 A 
ATOM      9  C   *** d   *      -4.944  -1.502  -1.839  0.00  0.00     0.057 A 
BRANCH   6  10
ATOM     10  O   *** d   *      -1.992  -0.040   0.459  0.00  0.00    -0.358 OA
ATOM     11  H   *** d   *      -1.992   0.929   0.382  0.00  0.00     0.218 HD
ENDBRANCH   6  10
BRANCH   7  12
ATOM     12  O   *** d   *      -2.087   0.601  -2.157  0.00  0.00    -0.356 OA
ATOM     13  H   *** d   *      -1.987   0.383  -3.098  0.00  0.00     0.218 HD
ENDBRANCH   7  12
BRANCH   8  14
ATOM     14  O   *** d   *      -4.059  -0.376  -3.708  0.00  0.00    -0.358 OA
ATOM     15  H   *** d   *      -4.922   0.009  -3.927  0.00  0.00     0.218 HD
ENDBRANCH   8  14
ENDBRANCH   2   4
ENDBRANCH   1   2
BRANCH   1  16
ATOM     16  C   *** d   *      -5.011  -4.422   1.491  0.00  0.00     0.170 C 
ATOM     17  C   *** d   *      -5.341  -5.017   2.857  0.00  0.00     0.192 C 
ATOM     18  O   *** d   *      -4.292  -5.869   3.254  0.00  0.00    -0.338 OA
ATOM     19  C   *** d   *      -3.806  -6.757   2.328  0.00  0.00     0.081 A 
ATOM     20  C   *** d   *      -4.095  -6.702   1.009  0.00  0.00     0.011 A 
ATOM     21  C   *** d   *      -3.046  -7.781   2.757  0.00  0.00     0.074 A 
ATOM     22  C   *** d   *      -4.961  -5.577   0.488  0.00  0.00     0.080 C 
ATOM     23  C   *** d   *      -3.617  -7.631   0.155  0.00  0.00     0.077 A 
ATOM     24  C   *** d   *      -2.854  -8.623   0.639  0.00  0.00     0.073 A 
ATOM     25  C   *** d   *      -2.548  -8.720   1.940  0.00  0.00     0.071 A 
BRANCH  17  26
ATOM     26  C   *** d   *      -6.726  -5.650   2.958  0.00  0.00    -0.021 A 
ATOM     27  C   *** d   *      -6.853  -6.906   3.421  0.00  0.00     0.049 A 
ATOM     28  C   *** d   *      -8.044  -7.517   3.529  0.00  0.00     0.102 A 
ATOM     29  C   *** d   *      -9.153  -6.855   3.163  0.00  0.00     0.132 A 
ATOM     30  C   *** d   *      -9.063  -5.600   2.690  0.00  0.00     0.102 A 
ATOM     31  C   *** d   *      -7.855  -5.021   2.591  0.00  0.00     0.049 A 
BRANCH  28  32
ATOM     32  O   *** d   *      -8.150  -8.789   4.000  0.00  0.00    -0.358 OA
ATOM     33  H   *** d   *      -8.660  -9.310   3.358  0.00  0.00     0.218 HD
ENDBRANCH  28  32
BRANCH  29  34
ATOM     34  O   *** d   *     -10.371  -7.449   3.262  0.00  0.00    -0.356 OA
ATOM     35  H   *** d   *     -10.334  -8.315   2.824  0.00  0.00     0.218 HD
ENDBRANCH  29  34
BRANCH  30  36
ATOM     36  O   *** d   *     -10.188  -4.937   2.313  0.00  0.00    -0.358 OA
ATOM     37  H   *** d   *     -10.768  -5.534   1.813  0.00  0.00     0.218 HD
ENDBRANCH  30  36
ENDBRANCH  17  26
BRANCH  23  38
ATOM     38  O   *** d   *      -3.911  -7.594  -1.174  0.00  0.00    -0.360 OA
ATOM     39  H   *** d   *      -3.332  -6.962  -1.627  0.00  0.00     0.217 HD
ENDBRANCH  23  38
BRANCH  25  40
ATOM     40  O   *** d   *      -1.780  -9.741   2.407  0.00  0.00    -0.361 OA
ATOM     41  H   *** d   *      -1.936 -10.529   1.861  0.00  0.00     0.217 HD
ENDBRANCH  25  40
ENDBRANCH   1  16
TORSDOF 12
ENDMDL
MODEL 12
REMARK VINA RESULT:      -7.7      2.319      4.141
REMARK  12 active torsions:
REMARK  status: ('A' for Active; 'I' for Inactive)
REMARK    1  A    between atoms: O_1  and  C_2 
REMARK    2  A    between atoms: O_1  and  C_3 
REMARK    3  A    between atoms: C_2  and  C_5 
REMARK    4  A    between atoms: C_6  and  C_11 
REMARK    5  A    between atoms: C_13  and  O_19 
REMARK    6  A    between atoms: C_14  and  O_21 
REMARK    7  A    between atoms: C_18  and  O_25 
REMARK    8  A    between atoms: C_20  and  O_27 
REMARK    9  A    between atoms: C_23  and  O_29 
REMARK   10  A    between atoms: C_24  and  O_31 
REMARK   11  A    between atoms: C_28  and  O_32 
REMARK   12  A    between atoms: C_30  and  O_33 
ROOT
ATOM      1  O   *** d   *      -5.185  -5.763   4.837  0.00  0.00    -0.309 OA
ENDROOT
BRANCH   1   2
ATOM      2  C   *** d   *      -4.259  -5.207   3.974  0.00  0.00     0.294 C 
ATOM      3  O   *** d   *      -3.133  -5.637   4.179  0.00  0.00    -0.259 OA
BRANCH   2   4
ATOM      4  C   *** d   *      -4.399  -4.279   2.966  0.00  0.00     0.045 A 
ATOM      5  C   *** d   *      -4.496  -4.563   1.654  0.00  0.00     0.057 A 
ATOM      6  C   *** d   *      -4.627  -3.629   0.697  0.00  0.00     0.102 A 
ATOM      7  C   *** d   *      -4.672  -2.335   1.043  0.00  0.00     0.132 A 
ATOM      8  C   *** d   *      -4.585  -1.996   2.337  0.00  0.00     0.102 A 
ATOM      9  C   *** d   *      -4.454  -2.962   3.262  0.00  0.00     0.057 A 
BRANCH   6  10
ATOM     10  O   *** d   *      -4.720  -3.966  -0.618  0.00  0.00    -0.358 OA
ATOM     11  H   *** d   *      -5.048  -3.196  -1.112  0.00  0.00     0.218 HD
ENDBRANCH   6  10
BRANCH   7  12
ATOM     12  O   *** d   *      -4.804  -1.369   0.096  0.00  0.00    -0.356 OA
ATOM     13  H   *** d   *      -4.009  -1.364  -0.461  0.00  0.00     0.218 HD
ENDBRANCH   7  12
BRANCH   8  14
ATOM     14  O   *** d   *      -4.630  -0.684   2.694  0.00  0.00    -0.358 OA
ATOM     15  H   *** d   *      -3.804  -0.431   3.135  0.00  0.00     0.218 HD
ENDBRANCH   8  14
ENDBRANCH   2   4
ENDBRANCH   1   2
BRANCH   1  16
ATOM     16  C   *** d   *      -5.550  -7.095   5.000  0.00  0.00     0.170 C 
ATOM     17  C   *** d   *      -7.033  -7.271   5.317  0.00  0.00     0.192 C 
ATOM     18  O   *** d   *      -7.302  -8.639   5.521  0.00  0.00    -0.338 OA
ATOM     19  C   *** d   *      -6.784  -9.532   4.616  0.00  0.00     0.081 A 
ATOM     20  C   *** d   *      -5.845  -9.215   3.698  0.00  0.00     0.011 A 
ATOM     21  C   *** d   *      -7.277 -10.784   4.597  0.00  0.00     0.074 A 
ATOM     22  C   *** d   *      -5.277  -7.814   3.676  0.00  0.00     0.080 C 
ATOM     23  C   *** d   *      -5.406 -10.130   2.810  0.00  0.00     0.077 A 
ATOM     24  C   *** d   *      -5.927 -11.367   2.845  0.00  0.00     0.073 A 
ATOM     25  C   *** d   *      -6.864 -11.723   3.734  0.00  0.00     0.071 A 
BRANCH  17  26
ATOM     26  C   *** d   *      -7.979  -6.593   4.330  0.00  0.00    -0.021 A 
ATOM     27  C   *** d   *      -9.302  -6.821   4.411  0.00  0.00     0.049 A 
ATOM     28  C   *** d   *     -10.183  -6.255   3.570  0.00  0.00     0.102 A 
ATOM     29  C   *** d   *      -9.733  -5.432   2.609  0.00  0.00     0.132 A 
ATOM     30  C   *** d   *      -8.416  -5.187   2.496  0.00  0.00     0.102 A 
ATOM     31  C   *** d   *      -7.563  -5.772   3.351  0.00  0.00     0.049 A 
BRANCH  28  32
ATOM     32  O   *** d   *     -11.518  -6.499   3.669  0.00  0.00    -0.358 OA
ATOM     33  H   *** d   *     -11.995  -5.688   3.428  0.00  0.00     0.218 HD
ENDBRANCH  28  32
BRANCH  29  34
ATOM     34  O   *** d   *     -10.602  -4.847   1.745  0.00  0.00    -0.356 OA
ATOM     35  H   *** d   *     -10.273  -4.969   0.839  0.00  0.00     0.218 HD
ENDBRANCH  29  34
BRANCH  30  36
ATOM     36  O   *** d   *      -7.965  -4.358   1.517  0.00  0.00    -0.358 OA
ATOM     37  H   *** d   *      -7.088  -4.648   1.220  0.00  0.00     0.218 HD
ENDBRANCH  30  36
ENDBRANCH  17  26
BRANCH  23  38
ATOM     38  O   *** d   *      -4.469  -9.820   1.872  0.00  0.00    -0.360 OA
ATOM     39  H   *** d   *      -4.729  -9.017   1.393  0.00  0.00     0.217 HD
ENDBRANCH  23  38
BRANCH  25  40
ATOM     40  O   *** d   *      -7.382 -12.981   3.742  0.00  0.00    -0.361 OA
ATOM     41  H   *** d   *      -7.000 -13.475   4.486  0.00  0.00     0.217 HD
ENDBRANCH  25  40
ENDBRANCH   1  16
TORSDOF 12
ENDMDL
MODEL 13
REMARK VINA RESULT:      -7.7      2.996      7.374
REMARK  12 active torsions:
REMARK  status: ('A' for Active; 'I' for Inactive)
REMARK    1  A    between atoms: O_1  and  C_2 
REMARK    2  A    between atoms: O_1  and  C_3 
REMARK    3  A    between atoms: C_2  and  C_5 
REMARK    4  A    between atoms: C_6  and  C_11 
REMARK    5  A    between atoms: C_13  and  O_19 
REMARK    6  A    between atoms: C_14  and  O_21 
REMARK    7  A    between atoms: C_18  and  O_25 
REMARK    8  A    between atoms: C_20  and  O_27 
REMARK    9  A    between atoms: C_23  and  O_29 
REMARK   10  A    between atoms: C_24  and  O_31 
REMARK   11  A    between atoms: C_28  and  O_32 
REMARK   12  A    between atoms: C_30  and  O_33 
ROOT
ATOM      1  O   *** d   *      -4.375  -5.667   4.982  0.00  0.00    -0.309 OA
ENDROOT
BRANCH   1   2
ATOM      2  C   *** d   *      -3.894  -6.790   5.627  0.00  0.00     0.294 C 
ATOM      3  O   *** d   *      -2.752  -7.058   5.282  0.00  0.00    -0.259 OA
BRANCH   2   4
ATOM      4  C   *** d   *      -4.478  -7.625   6.554  0.00  0.00     0.045 A 
ATOM      5  C   *** d   *      -4.075  -7.776   7.829  0.00  0.00     0.057 A 
ATOM      6  C   *** d   *      -4.668  -8.604   8.705  0.00  0.00     0.102 A 
ATOM      7  C   *** d   *      -5.724  -9.331   8.312  0.00  0.00     0.132 A 
ATOM      8  C   *** d   *      -6.171  -9.216   7.053  0.00  0.00     0.102 A 
ATOM      9  C   *** d   *      -5.548  -8.375   6.210  0.00  0.00     0.057 A 
BRANCH   6  10
ATOM     10  O   *** d   *      -4.223  -8.723   9.985  0.00  0.00    -0.358 OA
ATOM     11  H   *** d   *      -4.058  -9.663  10.169  0.00  0.00     0.218 HD
ENDBRANCH   6  10
BRANCH   7  12
ATOM     12  O   *** d   *      -6.343 -10.177   9.177  0.00  0.00    -0.356 OA
ATOM     13  H   *** d   *      -6.957  -9.666   9.731  0.00  0.00     0.218 HD
ENDBRANCH   7  12
BRANCH   8  14
ATOM     14  O   *** d   *      -7.242  -9.950   6.650  0.00  0.00    -0.358 OA
ATOM     15  H   *** d   *      -7.869  -9.387   6.169  0.00  0.00     0.218 HD
ENDBRANCH   8  14
ENDBRANCH   2   4
ENDBRANCH   1   2
BRANCH   1  16
ATOM     16  C   *** d   *      -4.123  -5.215   3.690  0.00  0.00     0.170 C 
ATOM     17  C   *** d   *      -4.729  -6.113   2.616  0.00  0.00     0.192 C 
ATOM     18  O   *** d   *      -4.379  -5.614   1.346  0.00  0.00    -0.338 OA
ATOM     19  C   *** d   *      -4.516  -4.266   1.131  0.00  0.00     0.081 A 
ATOM     20  C   *** d   *      -4.728  -3.364   2.115  0.00  0.00     0.011 A 
ATOM     21  C   *** d   *      -4.500  -3.814  -0.136  0.00  0.00     0.074 A 
ATOM     22  C   *** d   *      -4.769  -3.834   3.551  0.00  0.00     0.080 C 
ATOM     23  C   *** d   *      -4.894  -2.056   1.832  0.00  0.00     0.077 A 
ATOM     24  C   *** d   *      -4.857  -1.661   0.550  0.00  0.00     0.073 A 
ATOM     25  C   *** d   *      -4.657  -2.521  -0.458  0.00  0.00     0.071 A 
BRANCH  17  26
ATOM     26  C   *** d   *      -6.221  -6.389   2.785  0.00  0.00    -0.021 A 
ATOM     27  C   *** d   *      -6.630  -7.578   3.262  0.00  0.00     0.049 A 
ATOM     28  C   *** d   *      -7.927  -7.879   3.431  0.00  0.00     0.102 A 
ATOM     29  C   *** d   *      -8.857  -6.965   3.111  0.00  0.00     0.132 A 
ATOM     30  C   *** d   *      -8.484  -5.767   2.626  0.00  0.00     0.102 A 
ATOM     31  C   *** d   *      -7.178  -5.501   2.467  0.00  0.00     0.049 A 
BRANCH  28  32
ATOM     32  O   *** d   *      -8.319  -9.089   3.915  0.00  0.00    -0.358 OA
ATOM     33  H   *** d   *      -8.075  -9.770   3.267  0.00  0.00     0.218 HD
ENDBRANCH  28  32
BRANCH  29  34
ATOM     34  O   *** d   *     -10.177  -7.243   3.271  0.00  0.00    -0.356 OA
ATOM     35  H   *** d   *     -10.524  -7.604   2.439  0.00  0.00     0.218 HD
ENDBRANCH  29  34
BRANCH  30  36
ATOM     36  O   *** d   *      -9.430  -4.848   2.296  0.00  0.00    -0.358 OA
ATOM     37  H   *** d   *      -9.051  -3.955   2.347  0.00  0.00     0.218 HD
ENDBRANCH  30  36
ENDBRANCH  17  26
BRANCH  23  38
ATOM     38  O   *** d   *      -5.120  -1.139   2.813  0.00  0.00    -0.360 OA
ATOM     39  H   *** d   *      -5.323  -0.275   2.423  0.00  0.00     0.217 HD
ENDBRANCH  23  38
BRANCH  25  40
ATOM     40  O   *** d   *      -4.633  -2.097  -1.750  0.00  0.00    -0.361 OA
ATOM     41  H   *** d   *      -4.887  -2.833  -2.330  0.00  0.00     0.217 HD
ENDBRANCH  25  40
ENDBRANCH   1  16
TORSDOF 12
ENDMDL
MODEL 14
REMARK VINA RESULT:      -7.7      2.428      8.025
REMARK  12 active torsions:
REMARK  status: ('A' for Active; 'I' for Inactive)
REMARK    1  A    between atoms: O_1  and  C_2 
REMARK    2  A    between atoms: O_1  and  C_3 
REMARK    3  A    between atoms: C_2  and  C_5 
REMARK    4  A    between atoms: C_6  and  C_11 
REMARK    5  A    between atoms: C_13  and  O_19 
REMARK    6  A    between atoms: C_14  and  O_21 
REMARK    7  A    between atoms: C_18  and  O_25 
REMARK    8  A    between atoms: C_20  and  O_27 
REMARK    9  A    between atoms: C_23  and  O_29 
REMARK   10  A    between atoms: C_24  and  O_31 
REMARK   11  A    between atoms: C_28  and  O_32 
REMARK   12  A    between atoms: C_30  and  O_33 
ROOT
ATOM      1  O   *** d   *      -5.551  -3.597   1.770  0.00  0.00    -0.309 OA
ENDROOT
BRANCH   1   2
ATOM      2  C   *** d   *      -5.901  -4.898   2.077  0.00  0.00     0.294 C 
ATOM      3  O   *** d   *      -4.946  -5.657   1.994  0.00  0.00    -0.259 OA
BRANCH   2   4
ATOM      4  C   *** d   *      -7.109  -5.453   2.439  0.00  0.00     0.045 A 
ATOM      5  C   *** d   *      -8.288  -4.804   2.463  0.00  0.00     0.057 A 
ATOM      6  C   *** d   *      -9.447  -5.378   2.827  0.00  0.00     0.102 A 
ATOM      7  C   *** d   *      -9.457  -6.669   3.187  0.00  0.00     0.132 A 
ATOM      8  C   *** d   *      -8.311  -7.365   3.176  0.00  0.00     0.102 A 
ATOM      9  C   *** d   *      -7.174  -6.752   2.806  0.00  0.00     0.057 A 
BRANCH   6  10
ATOM     10  O   *** d   *     -10.615  -4.680   2.836  0.00  0.00    -0.358 OA
ATOM     11  H   *** d   *     -11.327  -5.264   2.526  0.00  0.00     0.218 HD
ENDBRANCH   6  10
BRANCH   7  12
ATOM     12  O   *** d   *     -10.615  -7.276   3.560  0.00  0.00    -0.356 OA
ATOM     13  H   *** d   *     -10.949  -6.847   4.365  0.00  0.00     0.218 HD
ENDBRANCH   7  12
BRANCH   8  14
ATOM     14  O   *** d   *      -8.316  -8.675   3.540  0.00  0.00    -0.358 OA
ATOM     15  H   *** d   *      -8.256  -9.239   2.753  0.00  0.00     0.218 HD
ENDBRANCH   8  14
ENDBRANCH   2   4
ENDBRANCH   1   2
BRANCH   1  16
ATOM     16  C   *** d   *      -4.482  -2.838   2.237  0.00  0.00     0.170 C 
ATOM     17  C   *** d   *      -3.241  -2.953   1.357  0.00  0.00     0.192 C 
ATOM     18  O   *** d   *      -2.197  -2.201   1.931  0.00  0.00    -0.338 OA
ATOM     19  C   *** d   *      -2.490  -0.934   2.370  0.00  0.00     0.081 A 
ATOM     20  C   *** d   *      -3.747  -0.459   2.510  0.00  0.00     0.011 A 
ATOM     21  C   *** d   *      -1.473  -0.091   2.620  0.00  0.00     0.074 A 
ATOM     22  C   *** d   *      -4.919  -1.370   2.222  0.00  0.00     0.080 C 
ATOM     23  C   *** d   *      -3.968   0.811   2.909  0.00  0.00     0.077 A 
ATOM     24  C   *** d   *      -2.913   1.604   3.155  0.00  0.00     0.073 A 
ATOM     25  C   *** d   *      -1.651   1.176   3.022  0.00  0.00     0.071 A 
BRANCH  17  26
ATOM     26  C   *** d   *      -3.479  -2.657  -0.121  0.00  0.00    -0.021 A 
ATOM     27  C   *** d   *      -2.522  -2.045  -0.842  0.00  0.00     0.049 A 
ATOM     28  C   *** d   *      -2.675  -1.756  -2.144  0.00  0.00     0.102 A 
ATOM     29  C   *** d   *      -3.824  -2.085  -2.756  0.00  0.00     0.132 A 
ATOM     30  C   *** d   *      -4.804  -2.692  -2.065  0.00  0.00     0.102 A 
ATOM     31  C   *** d   *      -4.620  -2.964  -0.763  0.00  0.00     0.049 A 
BRANCH  28  32
ATOM     32  O   *** d   *      -1.693  -1.137  -2.854  0.00  0.00    -0.358 OA
ATOM     33  H   *** d   *      -0.843  -1.318  -2.421  0.00  0.00     0.218 HD
ENDBRANCH  28  32
BRANCH  29  34
ATOM     34  O   *** d   *      -4.005  -1.804  -4.072  0.00  0.00    -0.356 OA
ATOM     35  H   *** d   *      -4.352  -0.901  -4.156  0.00  0.00     0.218 HD
ENDBRANCH  29  34
BRANCH  30  36
ATOM     36  O   *** d   *      -5.968  -3.017  -2.687  0.00  0.00    -0.358 OA
ATOM     37  H   *** d   *      -6.642  -2.345  -2.495  0.00  0.00     0.218 HD
ENDBRANCH  30  36
ENDBRANCH  17  26
BRANCH  23  38
ATOM     38  O   *** d   *      -5.229   1.306   3.042  0.00  0.00    -0.360 OA
ATOM     39  H   *** d   *      -5.849   0.590   3.254  0.00  0.00     0.217 HD
ENDBRANCH  23  38
BRANCH  25  40
ATOM     40  O   *** d   *      -0.599   2.003   3.270  0.00  0.00    -0.361 OA
ATOM     41  H   *** d   *      -0.212   2.284   2.425  0.00  0.00     0.217 HD
ENDBRANCH  25  40
ENDBRANCH   1  16
TORSDOF 12
ENDMDL
MODEL 15
REMARK VINA RESULT:      -7.7      2.188      7.981
REMARK  12 active torsions:
REMARK  status: ('A' for Active; 'I' for Inactive)
REMARK    1  A    between atoms: O_1  and  C_2 
REMARK    2  A    between atoms: O_1  and  C_3 
REMARK    3  A    between atoms: C_2  and  C_5 
REMARK    4  A    between atoms: C_6  and  C_11 
REMARK    5  A    between atoms: C_13  and  O_19 
REMARK    6  A    between atoms: C_14  and  O_21 
REMARK    7  A    between atoms: C_18  and  O_25 
REMARK    8  A    between atoms: C_20  and  O_27 
REMARK    9  A    between atoms: C_23  and  O_29 
REMARK   10  A    between atoms: C_24  and  O_31 
REMARK   11  A    between atoms: C_28  and  O_32 
REMARK   12  A    between atoms: C_30  and  O_33 
ROOT
ATOM      1  O   *** d   *      -4.897  -4.396   2.841  0.00  0.00    -0.309 OA
ENDROOT
BRANCH   1   2
ATOM      2  C   *** d   *      -5.874  -5.032   2.100  0.00  0.00     0.294 C 
ATOM      3  O   *** d   *      -5.611  -5.032   0.906  0.00  0.00    -0.259 OA
BRANCH   2   4
ATOM      4  C   *** d   *      -7.052  -5.637   2.479  0.00  0.00     0.045 A 
ATOM      5  C   *** d   *      -7.175  -6.911   2.896  0.00  0.00     0.057 A 
ATOM      6  C   *** d   *      -8.344  -7.468   3.254  0.00  0.00     0.102 A 
ATOM      7  C   *** d   *      -9.465  -6.735   3.206  0.00  0.00     0.132 A 
ATOM      8  C   *** d   *      -9.399  -5.458   2.802  0.00  0.00     0.102 A 
ATOM      9  C   *** d   *      -8.210  -4.940   2.452  0.00  0.00     0.057 A 
BRANCH   6  10
ATOM     10  O   *** d   *      -8.417  -8.762   3.670  0.00  0.00    -0.358 OA
ATOM     11  H   *** d   *      -9.226  -9.159   3.303  0.00  0.00     0.218 HD
ENDBRANCH   6  10
BRANCH   7  12
ATOM     12  O   *** d   *     -10.661  -7.273   3.563  0.00  0.00    -0.356 OA
ATOM     13  H   *** d   *     -10.906  -6.938   4.441  0.00  0.00     0.218 HD
ENDBRANCH   7  12
BRANCH   8  14
ATOM     14  O   *** d   *     -10.534  -4.709   2.751  0.00  0.00    -0.358 OA
ATOM     15  H   *** d   *     -11.312  -5.279   2.850  0.00  0.00     0.218 HD
ENDBRANCH   8  14
ENDBRANCH   2   4
ENDBRANCH   1   2
BRANCH   1  16
ATOM     16  C   *** d   *      -4.687  -3.034   3.039  0.00  0.00     0.170 C 
ATOM     17  C   *** d   *      -3.208  -2.661   3.083  0.00  0.00     0.192 C 
ATOM     18  O   *** d   *      -3.089  -1.281   3.342  0.00  0.00    -0.338 OA
ATOM     19  C   *** d   *      -3.890  -0.426   2.628  0.00  0.00     0.081 A 
ATOM     20  C   *** d   *      -4.942  -0.828   1.881  0.00  0.00     0.011 A 
ATOM     21  C   *** d   *      -3.581   0.883   2.617  0.00  0.00     0.074 A 
ATOM     22  C   *** d   *      -5.312  -2.294   1.854  0.00  0.00     0.080 C 
ATOM     23  C   *** d   *      -5.667   0.059   1.170  0.00  0.00     0.077 A 
ATOM     24  C   *** d   *      -5.319   1.355   1.206  0.00  0.00     0.073 A 
ATOM     25  C   *** d   *      -4.279   1.797   1.927  0.00  0.00     0.071 A 
BRANCH  17  26
ATOM     26  C   *** d   *      -2.395  -3.139   1.884  0.00  0.00    -0.021 A 
ATOM     27  C   *** d   *      -2.211  -4.457   1.685  0.00  0.00     0.049 A 
ATOM     28  C   *** d   *      -1.504  -4.938   0.650  0.00  0.00     0.102 A 
ATOM     29  C   *** d   *      -0.957  -4.078  -0.223  0.00  0.00     0.132 A 
ATOM     30  C   *** d   *      -1.116  -2.754  -0.052  0.00  0.00     0.102 A 
ATOM     31  C   *** d   *      -1.825  -2.307   0.996  0.00  0.00     0.049 A 
BRANCH  28  32
ATOM     32  O   *** d   *      -1.331  -6.275   0.469  0.00  0.00    -0.358 OA
ATOM     33  H   *** d   *      -2.171  -6.722   0.668  0.00  0.00     0.218 HD
ENDBRANCH  28  32
BRANCH  29  34
ATOM     34  O   *** d   *      -0.236  -4.537  -1.279  0.00  0.00    -0.356 OA
ATOM     35  H   *** d   *      -0.798  -4.524  -2.071  0.00  0.00     0.218 HD
ENDBRANCH  29  34
BRANCH  30  36
ATOM     36  O   *** d   *      -0.552  -1.886  -0.935  0.00  0.00    -0.358 OA
ATOM     37  H   *** d   *       0.054  -1.290  -0.467  0.00  0.00     0.218 HD
ENDBRANCH  30  36
ENDBRANCH  17  26
BRANCH  23  38
ATOM     38  O   *** d   *      -6.721  -0.334   0.404  0.00  0.00    -0.360 OA
ATOM     39  H   *** d   *      -6.413  -0.609  -0.474  0.00  0.00     0.217 HD
ENDBRANCH  23  38
BRANCH  25  40
ATOM     40  O   *** d   *      -3.942   3.115   1.939  0.00  0.00    -0.361 OA
ATOM     41  H   *** d   *      -3.193   3.255   1.337  0.00  0.00     0.217 HD
ENDBRANCH  25  40
ENDBRANCH   1  16
TORSDOF 12
ENDMDL
MODEL 16
REMARK VINA RESULT:      -7.7      1.440      2.069
REMARK  12 active torsions:
REMARK  status: ('A' for Active; 'I' for Inactive)
REMARK    1  A    between atoms: O_1  and  C_2 
REMARK    2  A    between atoms: O_1  and  C_3 
REMARK    3  A    between atoms: C_2  and  C_5 
REMARK    4  A    between atoms: C_6  and  C_11 
REMARK    5  A    between atoms: C_13  and  O_19 
REMARK    6  A    between atoms: C_14  and  O_21 
REMARK    7  A    between atoms: C_18  and  O_25 
REMARK    8  A    between atoms: C_20  and  O_27 
REMARK    9  A    between atoms: C_23  and  O_29 
REMARK   10  A    between atoms: C_24  and  O_31 
REMARK   11  A    between atoms: C_28  and  O_32 
REMARK   12  A    between atoms: C_30  and  O_33 
ROOT
ATOM      1  O   *** d   *      -5.945  -3.564   1.129  0.00  0.00    -0.309 OA
ENDROOT
BRANCH   1   2
ATOM      2  C   *** d   *      -5.949  -2.734   0.025  0.00  0.00     0.294 C 
ATOM      3  O   *** d   *      -7.038  -2.725  -0.533  0.00  0.00    -0.259 OA
BRANCH   2   4
ATOM      4  C   *** d   *      -4.959  -1.952  -0.528  0.00  0.00     0.045 A 
ATOM      5  C   *** d   *      -4.768  -1.752  -1.845  0.00  0.00     0.057 A 
ATOM      6  C   *** d   *      -3.787  -0.985  -2.348  0.00  0.00     0.102 A 
ATOM      7  C   *** d   *      -2.939  -0.368  -1.511  0.00  0.00     0.132 A 
ATOM      8  C   *** d   *      -3.088  -0.528  -0.188  0.00  0.00     0.102 A 
ATOM      9  C   *** d   *      -4.082  -1.305   0.272  0.00  0.00     0.057 A 
BRANCH   6  10
ATOM     10  O   *** d   *      -3.633  -0.814  -3.689  0.00  0.00    -0.358 OA
ATOM     11  H   *** d   *      -2.858  -0.248  -3.841  0.00  0.00     0.218 HD
ENDBRANCH   6  10
BRANCH   7  12
ATOM     12  O   *** d   *      -1.938   0.415  -1.992  0.00  0.00    -0.356 OA
ATOM     13  H   *** d   *      -1.125  -0.114  -2.046  0.00  0.00     0.218 HD
ENDBRANCH   7  12
BRANCH   8  14
ATOM     14  O   *** d   *      -2.231   0.096   0.665  0.00  0.00    -0.358 OA
ATOM     15  H   *** d   *      -2.418  -0.172   1.578  0.00  0.00     0.218 HD
ENDBRANCH   8  14
ENDBRANCH   2   4
ENDBRANCH   1   2
BRANCH   1  16
ATOM     16  C   *** d   *      -4.977  -4.473   1.546  0.00  0.00     0.170 C 
ATOM     17  C   *** d   *      -5.290  -5.094   2.904  0.00  0.00     0.192 C 
ATOM     18  O   *** d   *      -4.236  -5.954   3.272  0.00  0.00    -0.338 OA
ATOM     19  C   *** d   *      -3.762  -6.824   2.323  0.00  0.00     0.081 A 
ATOM     20  C   *** d   *      -4.067  -6.743   1.009  0.00  0.00     0.011 A 
ATOM     21  C   *** d   *      -2.997  -7.855   2.723  0.00  0.00     0.074 A 
ATOM     22  C   *** d   *      -4.939  -5.609   0.520  0.00  0.00     0.080 C 
ATOM     23  C   *** d   *      -3.600  -7.655   0.131  0.00  0.00     0.077 A 
ATOM     24  C   *** d   *      -2.831  -8.656   0.587  0.00  0.00     0.073 A 
ATOM     25  C   *** d   *      -2.510  -8.779   1.882  0.00  0.00     0.071 A 
BRANCH  17  26
ATOM     26  C   *** d   *      -6.674  -5.729   3.009  0.00  0.00    -0.021 A 
ATOM     27  C   *** d   *      -7.767  -4.992   2.746  0.00  0.00     0.049 A 
ATOM     28  C   *** d   *      -9.011  -5.493   2.824  0.00  0.00     0.102 A 
ATOM     29  C   *** d   *      -9.175  -6.777   3.179  0.00  0.00     0.132 A 
ATOM     30  C   *** d   *      -8.105  -7.542   3.455  0.00  0.00     0.102 A 
ATOM     31  C   *** d   *      -6.876  -7.007   3.370  0.00  0.00     0.049 A 
BRANCH  28  32
ATOM     32  O   *** d   *     -10.103  -4.729   2.554  0.00  0.00    -0.358 OA
ATOM     33  H   *** d   *     -10.285  -4.171   3.328  0.00  0.00     0.218 HD
ENDBRANCH  28  32
BRANCH  29  34
ATOM     34  O   *** d   *     -10.422  -7.311   3.266  0.00  0.00    -0.356 OA
ATOM     35  H   *** d   *     -10.873  -7.193   2.414  0.00  0.00     0.218 HD
ENDBRANCH  29  34
BRANCH  30  36
ATOM     36  O   *** d   *      -8.277  -8.840   3.821  0.00  0.00    -0.358 OA
ATOM     37  H   *** d   *      -8.874  -9.281   3.195  0.00  0.00     0.218 HD
ENDBRANCH  30  36
ENDBRANCH  17  26
BRANCH  23  38
ATOM     38  O   *** d   *      -3.911  -7.593  -1.193  0.00  0.00    -0.360 OA
ATOM     39  H   *** d   *      -3.730  -6.704  -1.537  0.00  0.00     0.217 HD
ENDBRANCH  23  38
BRANCH  25  40
ATOM     40  O   *** d   *      -1.736  -9.809   2.319  0.00  0.00    -0.361 OA
ATOM     41  H   *** d   *      -1.220  -9.513   3.087  0.00  0.00     0.217 HD
ENDBRANCH  25  40
ENDBRANCH   1  16
TORSDOF 12
ENDMDL
MODEL 17
REMARK VINA RESULT:      -7.6     22.242     25.096
REMARK  12 active torsions:
REMARK  status: ('A' for Active; 'I' for Inactive)
REMARK    1  A    between atoms: O_1  and  C_2 
REMARK    2  A    between atoms: O_1  and  C_3 
REMARK    3  A    between atoms: C_2  and  C_5 
REMARK    4  A    between atoms: C_6  and  C_11 
REMARK    5  A    between atoms: C_13  and  O_19 
REMARK    6  A    between atoms: C_14  and  O_21 
REMARK    7  A    between atoms: C_18  and  O_25 
REMARK    8  A    between atoms: C_20  and  O_27 
REMARK    9  A    between atoms: C_23  and  O_29 
REMARK   10  A    between atoms: C_24  and  O_31 
REMARK   11  A    between atoms: C_28  and  O_32 
REMARK   12  A    between atoms: C_30  and  O_33 
ROOT
ATOM      1  O   *** d   *     -11.836  20.642   4.255  0.00  0.00    -0.309 OA
ENDROOT
BRANCH   1   2
ATOM      2  C   *** d   *     -12.844  21.583   4.167  0.00  0.00     0.294 C 
ATOM      3  O   *** d   *     -12.496  22.666   4.616  0.00  0.00    -0.259 OA
BRANCH   2   4
ATOM      4  C   *** d   *     -14.129  21.495   3.678  0.00  0.00     0.045 A 
ATOM      5  C   *** d   *     -15.223  21.212   4.409  0.00  0.00     0.057 A 
ATOM      6  C   *** d   *     -16.461  21.130   3.895  0.00  0.00     0.102 A 
ATOM      7  C   *** d   *     -16.645  21.341   2.584  0.00  0.00     0.132 A 
ATOM      8  C   *** d   *     -15.590  21.632   1.809  0.00  0.00     0.102 A 
ATOM      9  C   *** d   *     -14.369  21.703   2.364  0.00  0.00     0.057 A 
BRANCH   6  10
ATOM     10  O   *** d   *     -17.538  20.840   4.675  0.00  0.00    -0.358 OA
ATOM     11  H   *** d   *     -17.869  21.666   5.065  0.00  0.00     0.218 HD
ENDBRANCH   6  10
BRANCH   7  12
ATOM     12  O   *** d   *     -17.887  21.265   2.037  0.00  0.00    -0.356 OA
ATOM     13  H   *** d   *     -18.029  22.041   1.471  0.00  0.00     0.218 HD
ENDBRANCH   7  12
BRANCH   8  14
ATOM     14  O   *** d   *     -15.771  21.847   0.479  0.00  0.00    -0.358 OA
ATOM     15  H   *** d   *     -14.925  21.768   0.011  0.00  0.00     0.218 HD
ENDBRANCH   8  14
ENDBRANCH   2   4
ENDBRANCH   1   2
BRANCH   1  16
ATOM     16  C   *** d   *     -10.763  20.415   3.398  0.00  0.00     0.170 C 
ATOM     17  C   *** d   *      -9.507  19.948   4.128  0.00  0.00     0.192 C 
ATOM     18  O   *** d   *      -8.462  19.798   3.196  0.00  0.00    -0.338 OA
ATOM     19  C   *** d   *      -8.740  19.138   2.025  0.00  0.00     0.081 A 
ATOM     20  C   *** d   *      -9.991  18.844   1.607  0.00  0.00     0.011 A 
ATOM     21  C   *** d   *      -7.713  18.703   1.273  0.00  0.00     0.074 A 
ATOM     22  C   *** d   *     -11.173  19.301   2.432  0.00  0.00     0.080 C 
ATOM     23  C   *** d   *     -10.197  18.158   0.464  0.00  0.00     0.077 A 
ATOM     24  C   *** d   *      -9.133  17.759  -0.251  0.00  0.00     0.073 A 
ATOM     25  C   *** d   *      -7.876  18.023   0.130  0.00  0.00     0.071 A 
BRANCH  17  26
ATOM     26  C   *** d   *      -9.711  18.736   5.033  0.00  0.00    -0.021 A 
ATOM     27  C   *** d   *      -8.946  18.586   6.129  0.00  0.00     0.049 A 
ATOM     28  C   *** d   *      -9.077  17.540   6.961  0.00  0.00     0.102 A 
ATOM     29  C   *** d   *     -10.003  16.605   6.694  0.00  0.00     0.132 A 
ATOM     30  C   *** d   *     -10.781  16.720   5.604  0.00  0.00     0.102 A 
ATOM     31  C   *** d   *     -10.621  17.777   4.791  0.00  0.00     0.049 A 
BRANCH  28  32
ATOM     32  O   *** d   *      -8.293  17.408   8.065  0.00  0.00    -0.358 OA
ATOM     33  H   *** d   *      -8.826  17.630   8.846  0.00  0.00     0.218 HD
ENDBRANCH  28  32
BRANCH  29  34
ATOM     34  O   *** d   *     -10.157  15.537   7.518  0.00  0.00    -0.356 OA
ATOM     35  H   *** d   *     -11.091  15.474   7.779  0.00  0.00     0.218 HD
ENDBRANCH  29  34
BRANCH  30  36
ATOM     36  O   *** d   *     -11.712  15.767   5.334  0.00  0.00    -0.358 OA
ATOM     37  H   *** d   *     -11.488  15.316   4.504  0.00  0.00     0.218 HD
ENDBRANCH  30  36
ENDBRANCH  17  26
BRANCH  23  38
ATOM     38  O   *** d   *     -11.451  17.844   0.038  0.00  0.00    -0.360 OA
ATOM     39  H   *** d   *     -11.434  17.599  -0.900  0.00  0.00     0.217 HD
ENDBRANCH  23  38
BRANCH  25  40
ATOM     40  O   *** d   *      -6.815  17.599  -0.609  0.00  0.00    -0.361 OA
ATOM     41  H   *** d   *      -5.994  17.869  -0.167  0.00  0.00     0.217 HD
ENDBRANCH  25  40
ENDBRANCH   1  16
TORSDOF 12
ENDMDL
MODEL 18
REMARK VINA RESULT:      -7.6      2.836      7.134
REMARK  12 active torsions:
REMARK  status: ('A' for Active; 'I' for Inactive)
REMARK    1  A    between atoms: O_1  and  C_2 
REMARK    2  A    between atoms: O_1  and  C_3 
REMARK    3  A    between atoms: C_2  and  C_5 
REMARK    4  A    between atoms: C_6  and  C_11 
REMARK    5  A    between atoms: C_13  and  O_19 
REMARK    6  A    between atoms: C_14  and  O_21 
REMARK    7  A    between atoms: C_18  and  O_25 
REMARK    8  A    between atoms: C_20  and  O_27 
REMARK    9  A    between atoms: C_23  and  O_29 
REMARK   10  A    between atoms: C_24  and  O_31 
REMARK   11  A    between atoms: C_28  and  O_32 
REMARK   12  A    between atoms: C_30  and  O_33 
ROOT
ATOM      1  O   *** d   *      -4.047  -4.829   4.110  0.00  0.00    -0.309 OA
ENDROOT
BRANCH   1   2
ATOM      2  C   *** d   *      -3.068  -5.740   4.454  0.00  0.00     0.294 C 
ATOM      3  O   *** d   *      -2.278  -5.926   3.539  0.00  0.00    -0.259 OA
BRANCH   2   4
ATOM      4  C   *** d   *      -2.854  -6.449   5.616  0.00  0.00     0.045 A 
ATOM      5  C   *** d   *      -1.679  -6.544   6.265  0.00  0.00     0.057 A 
ATOM      6  C   *** d   *      -1.507  -7.250   7.396  0.00  0.00     0.102 A 
ATOM      7  C   *** d   *      -2.550  -7.901   7.930  0.00  0.00     0.132 A 
ATOM      8  C   *** d   *      -3.746  -7.835   7.327  0.00  0.00     0.102 A 
ATOM      9  C   *** d   *      -3.874  -7.119   6.198  0.00  0.00     0.057 A 
BRANCH   6  10
ATOM     10  O   *** d   *      -0.298  -7.317   8.016  0.00  0.00    -0.358 OA
ATOM     11  H   *** d   *       0.361  -6.868   7.459  0.00  0.00     0.218 HD
ENDBRANCH   6  10
BRANCH   7  12
ATOM     12  O   *** d   *      -2.405  -8.622   9.073  0.00  0.00    -0.356 OA
ATOM     13  H   *** d   *      -2.218  -9.545   8.840  0.00  0.00     0.218 HD
ENDBRANCH   7  12
BRANCH   8  14
ATOM     14  O   *** d   *      -4.807  -8.494   7.865  0.00  0.00    -0.358 OA
ATOM     15  H   *** d   *      -4.882  -8.288   8.810  0.00  0.00     0.218 HD
ENDBRANCH   8  14
ENDBRANCH   2   4
ENDBRANCH   1   2
BRANCH   1  16
ATOM     16  C   *** d   *      -4.291  -4.214   2.886  0.00  0.00     0.170 C 
ATOM     17  C   *** d   *      -5.254  -5.004   2.005  0.00  0.00     0.192 C 
ATOM     18  O   *** d   *      -5.399  -4.342   0.770  0.00  0.00    -0.338 OA
ATOM     19  C   *** d   *      -5.602  -2.985   0.794  0.00  0.00     0.081 A 
ATOM     20  C   *** d   *      -5.431  -2.218   1.893  0.00  0.00     0.011 A 
ATOM     21  C   *** d   *      -6.055  -2.384  -0.321  0.00  0.00     0.074 A 
ATOM     22  C   *** d   *      -4.938  -2.857   3.172  0.00  0.00     0.080 C 
ATOM     23  C   *** d   *      -5.686  -0.894   1.861  0.00  0.00     0.077 A 
ATOM     24  C   *** d   *      -6.126  -0.347   0.717  0.00  0.00     0.073 A 
ATOM     25  C   *** d   *      -6.316  -1.071  -0.395  0.00  0.00     0.071 A 
BRANCH  17  26
ATOM     26  C   *** d   *      -6.578  -5.364   2.674  0.00  0.00    -0.021 A 
ATOM     27  C   *** d   *      -6.593  -6.240   3.695  0.00  0.00     0.049 A 
ATOM     28  C   *** d   *      -7.725  -6.597   4.321  0.00  0.00     0.102 A 
ATOM     29  C   *** d   *      -8.890  -6.065   3.918  0.00  0.00     0.132 A 
ATOM     30  C   *** d   *      -8.913  -5.191   2.897  0.00  0.00     0.102 A 
ATOM     31  C   *** d   *      -7.763  -4.859   2.291  0.00  0.00     0.049 A 
BRANCH  28  32
ATOM     32  O   *** d   *      -7.718  -7.485   5.352  0.00  0.00    -0.358 OA
ATOM     33  H   *** d   *      -7.765  -8.382   4.982  0.00  0.00     0.218 HD
ENDBRANCH  28  32
BRANCH  29  34
ATOM     34  O   *** d   *     -10.051  -6.409   4.534  0.00  0.00    -0.356 OA
ATOM     35  H   *** d   *      -9.990  -7.334   4.825  0.00  0.00     0.218 HD
ENDBRANCH  29  34
BRANCH  30  36
ATOM     36  O   *** d   *     -10.097  -4.661   2.488  0.00  0.00    -0.358 OA
ATOM     37  H   *** d   *     -10.619  -4.388   3.259  0.00  0.00     0.218 HD
ENDBRANCH  30  36
ENDBRANCH  17  26
BRANCH  23  38
ATOM     38  O   *** d   *      -5.530  -0.112   2.965  0.00  0.00    -0.360 OA
ATOM     39  H   *** d   *      -5.653   0.822   2.733  0.00  0.00     0.217 HD
ENDBRANCH  23  38
BRANCH  25  40
ATOM     40  O   *** d   *      -6.771  -0.494  -1.539  0.00  0.00    -0.361 OA
ATOM     41  H   *** d   *      -7.643  -0.864  -1.755  0.00  0.00     0.217 HD
ENDBRANCH  25  40
ENDBRANCH   1  16
TORSDOF 12
ENDMDL
MODEL 19
REMARK VINA RESULT:      -7.5     22.527     25.928
REMARK  12 active torsions:
REMARK  status: ('A' for Active; 'I' for Inactive)
REMARK    1  A    between atoms: O_1  and  C_2 
REMARK    2  A    between atoms: O_1  and  C_3 
REMARK    3  A    between atoms: C_2  and  C_5 
REMARK    4  A    between atoms: C_6  and  C_11 
REMARK    5  A    between atoms: C_13  and  O_19 
REMARK    6  A    between atoms: C_14  and  O_21 
REMARK    7  A    between atoms: C_18  and  O_25 
REMARK    8  A    between atoms: C_20  and  O_27 
REMARK    9  A    between atoms: C_23  and  O_29 
REMARK   10  A    between atoms: C_24  and  O_31 
REMARK   11  A    between atoms: C_28  and  O_32 
REMARK   12  A    between atoms: C_30  and  O_33 
ROOT
ATOM      1  O   *** d   *      -9.472  21.056   4.373  0.00  0.00    -0.309 OA
ENDROOT
BRANCH   1   2
ATOM      2  C   *** d   *      -9.448  20.665   5.698  0.00  0.00     0.294 C 
ATOM      3  O   *** d   *      -9.940  21.511   6.430  0.00  0.00    -0.259 OA
BRANCH   2   4
ATOM      4  C   *** d   *      -8.971  19.521   6.299  0.00  0.00     0.045 A 
ATOM      5  C   *** d   *      -7.786  19.408   6.926  0.00  0.00     0.057 A 
ATOM      6  C   *** d   *      -7.351  18.272   7.498  0.00  0.00     0.102 A 
ATOM      7  C   *** d   *      -8.125  17.178   7.458  0.00  0.00     0.132 A 
ATOM      8  C   *** d   *      -9.318  17.237   6.850  0.00  0.00     0.102 A 
ATOM      9  C   *** d   *      -9.714  18.392   6.291  0.00  0.00     0.057 A 
BRANCH   6  10
ATOM     10  O   *** d   *      -6.143  18.206   8.121  0.00  0.00    -0.358 OA
ATOM     11  H   *** d   *      -6.268  17.801   8.995  0.00  0.00     0.218 HD
ENDBRANCH   6  10
BRANCH   7  12
ATOM     12  O   *** d   *      -7.711  16.015   8.029  0.00  0.00    -0.356 OA
ATOM     13  H   *** d   *      -6.867  16.172   8.483  0.00  0.00     0.218 HD
ENDBRANCH   7  12
BRANCH   8  14
ATOM     14  O   *** d   *     -10.107  16.129   6.808  0.00  0.00    -0.358 OA
ATOM     15  H   *** d   *      -9.587  15.362   6.523  0.00  0.00     0.218 HD
ENDBRANCH   8  14
ENDBRANCH   2   4
ENDBRANCH   1   2
BRANCH   1  16
ATOM     16  C   *** d   *     -10.453  21.756   3.677  0.00  0.00     0.170 C 
ATOM     17  C   *** d   *     -10.219  21.769   2.169  0.00  0.00     0.192 C 
ATOM     18  O   *** d   *     -11.222  22.542   1.553  0.00  0.00    -0.338 OA
ATOM     19  C   *** d   *     -12.521  22.331   1.944  0.00  0.00     0.081 A 
ATOM     20  C   *** d   *     -12.871  21.618   3.037  0.00  0.00     0.011 A 
ATOM     21  C   *** d   *     -13.510  22.808   1.168  0.00  0.00     0.074 A 
ATOM     22  C   *** d   *     -11.789  21.050   3.927  0.00  0.00     0.080 C 
ATOM     23  C   *** d   *     -14.168  21.413   3.345  0.00  0.00     0.077 A 
ATOM     24  C   *** d   *     -15.113  21.923   2.539  0.00  0.00     0.073 A 
ATOM     25  C   *** d   *     -14.811  22.631   1.442  0.00  0.00     0.071 A 
BRANCH  17  26
ATOM     26  C   *** d   *     -10.027  20.390   1.544  0.00  0.00    -0.021 A 
ATOM     27  C   *** d   *     -10.800  20.013   0.511  0.00  0.00     0.049 A 
ATOM     28  C   *** d   *     -10.680  18.812  -0.079  0.00  0.00     0.102 A 
ATOM     29  C   *** d   *      -9.756  17.951   0.376  0.00  0.00     0.132 A 
ATOM     30  C   *** d   *      -8.969  18.293   1.411  0.00  0.00     0.102 A 
ATOM     31  C   *** d   *      -9.119  19.500   1.979  0.00  0.00     0.049 A 
BRANCH  28  32
ATOM     32  O   *** d   *     -11.474  18.451  -1.123  0.00  0.00    -0.358 OA
ATOM     33  H   *** d   *     -10.990  17.804  -1.663  0.00  0.00     0.218 HD
ENDBRANCH  28  32
BRANCH  29  34
ATOM     34  O   *** d   *      -9.613  16.730  -0.201  0.00  0.00    -0.356 OA
ATOM     35  H   *** d   *     -10.444  16.238  -0.105  0.00  0.00     0.218 HD
ENDBRANCH  29  34
BRANCH  30  36
ATOM     36  O   *** d   *      -8.040  17.415   1.873  0.00  0.00    -0.358 OA
ATOM     37  H   *** d   *      -7.306  17.899   2.284  0.00  0.00     0.218 HD
ENDBRANCH  30  36
ENDBRANCH  17  26
BRANCH  23  38
ATOM     38  O   *** d   *     -14.534  20.686   4.437  0.00  0.00    -0.360 OA
ATOM     39  H   *** d   *     -14.366  19.743   4.282  0.00  0.00     0.217 HD
ENDBRANCH  23  38
BRANCH  25  40
ATOM     40  O   *** d   *     -15.788  23.129   0.637  0.00  0.00    -0.361 OA
ATOM     41  H   *** d   *     -16.566  22.550   0.690  0.00  0.00     0.217 HD
ENDBRANCH  25  40
ENDBRANCH   1  16
TORSDOF 12
ENDMDL
MODEL 20
REMARK VINA RESULT:      -7.5      1.559      2.689
REMARK  12 active torsions:
REMARK  status: ('A' for Active; 'I' for Inactive)
REMARK    1  A    between atoms: O_1  and  C_2 
REMARK    2  A    between atoms: O_1  and  C_3 
REMARK    3  A    between atoms: C_2  and  C_5 
REMARK    4  A    between atoms: C_6  and  C_11 
REMARK    5  A    between atoms: C_13  and  O_19 
REMARK    6  A    between atoms: C_14  and  O_21 
REMARK    7  A    between atoms: C_18  and  O_25 
REMARK    8  A    between atoms: C_20  and  O_27 
REMARK    9  A    between atoms: C_23  and  O_29 
REMARK   10  A    between atoms: C_24  and  O_31 
REMARK   11  A    between atoms: C_28  and  O_32 
REMARK   12  A    between atoms: C_30  and  O_33 
ROOT
ATOM      1  O   *** d   *      -5.322  -4.849   0.870  0.00  0.00    -0.309 OA
ENDROOT
BRANCH   1   2
ATOM      2  C   *** d   *      -5.195  -3.692   0.126  0.00  0.00     0.294 C 
ATOM      3  O   *** d   *      -4.643  -3.898  -0.945  0.00  0.00    -0.259 OA
BRANCH   2   4
ATOM      4  C   *** d   *      -5.571  -2.394   0.394  0.00  0.00     0.045 A 
ATOM      5  C   *** d   *      -6.298  -1.609  -0.423  0.00  0.00     0.057 A 
ATOM      6  C   *** d   *      -6.643  -0.344  -0.129  0.00  0.00     0.102 A 
ATOM      7  C   *** d   *      -6.257   0.188   1.039  0.00  0.00     0.132 A 
ATOM      8  C   *** d   *      -5.535  -0.551   1.893  0.00  0.00     0.102 A 
ATOM      9  C   *** d   *      -5.211  -1.811   1.559  0.00  0.00     0.057 A 
BRANCH   6  10
ATOM     10  O   *** d   *      -7.380   0.411  -0.988  0.00  0.00    -0.358 OA
ATOM     11  H   *** d   *      -6.811   1.110  -1.351  0.00  0.00     0.218 HD
ENDBRANCH   6  10
BRANCH   7  12
ATOM     12  O   *** d   *      -6.591   1.465   1.363  0.00  0.00    -0.356 OA
ATOM     13  H   *** d   *      -5.787   1.945   1.619  0.00  0.00     0.218 HD
ENDBRANCH   7  12
BRANCH   8  14
ATOM     14  O   *** d   *      -5.140  -0.015   3.080  0.00  0.00    -0.358 OA
ATOM     15  H   *** d   *      -5.867  -0.055   3.720  0.00  0.00     0.218 HD
ENDBRANCH   8  14
ENDBRANCH   2   4
ENDBRANCH   1   2
BRANCH   1  16
ATOM     16  C   *** d   *      -4.632  -5.245   2.011  0.00  0.00     0.170 C 
ATOM     17  C   *** d   *      -5.438  -5.049   3.292  0.00  0.00     0.192 C 
ATOM     18  O   *** d   *      -4.647  -5.421   4.396  0.00  0.00    -0.338 OA
ATOM     19  C   *** d   *      -3.951  -6.601   4.315  0.00  0.00     0.081 A 
ATOM     20  C   *** d   *      -3.783  -7.297   3.169  0.00  0.00     0.011 A 
ATOM     21  C   *** d   *      -3.455  -7.133   5.446  0.00  0.00     0.074 A 
ATOM     22  C   *** d   *      -4.340  -6.742   1.878  0.00  0.00     0.080 C 
ATOM     23  C   *** d   *      -3.122  -8.473   3.163  0.00  0.00     0.077 A 
ATOM     24  C   *** d   *      -2.638  -8.949   4.321  0.00  0.00     0.073 A 
ATOM     25  C   *** d   *      -2.788  -8.296   5.481  0.00  0.00     0.071 A 
BRANCH  17  26
ATOM     26  C   *** d   *      -6.822  -5.692   3.276  0.00  0.00    -0.021 A 
ATOM     27  C   *** d   *      -6.965  -6.977   3.647  0.00  0.00     0.049 A 
ATOM     28  C   *** d   *      -8.156  -7.598   3.651  0.00  0.00     0.102 A 
ATOM     29  C   *** d   *      -9.249  -6.916   3.271  0.00  0.00     0.132 A 
ATOM     30  C   *** d   *      -9.142  -5.632   2.889  0.00  0.00     0.102 A 
ATOM     31  C   *** d   *      -7.935  -5.043   2.893  0.00  0.00     0.049 A 
BRANCH  28  32
ATOM     32  O   *** d   *      -8.278  -8.899   4.029  0.00  0.00    -0.358 OA
ATOM     33  H   *** d   *      -7.763  -9.029   4.843  0.00  0.00     0.218 HD
ENDBRANCH  28  32
BRANCH  29  34
ATOM     34  O   *** d   *     -10.466  -7.519   3.266  0.00  0.00    -0.356 OA
ATOM     35  H   *** d   *     -10.551  -8.061   4.067  0.00  0.00     0.218 HD
ENDBRANCH  29  34
BRANCH  30  36
ATOM     36  O   *** d   *     -10.251  -4.948   2.499  0.00  0.00    -0.358 OA
ATOM     37  H   *** d   *      -9.999  -4.062   2.192  0.00  0.00     0.218 HD
ENDBRANCH  30  36
ENDBRANCH  17  26
BRANCH  23  38
ATOM     38  O   *** d   *      -2.956  -9.190   2.017  0.00  0.00    -0.360 OA
ATOM     39  H   *** d   *      -3.189  -8.649   1.247  0.00  0.00     0.217 HD
ENDBRANCH  23  38
BRANCH  25  40
ATOM     40  O   *** d   *      -2.296  -8.805   6.642  0.00  0.00    -0.361 OA
ATOM     41  H   *** d   *      -2.088  -9.745   6.512  0.00  0.00     0.217 HD
ENDBRANCH  25  40
ENDBRANCH   1  16
TORSDOF 12
ENDMDL
