# Supplementary material for: Interaction between β-lactoglobulin and EGCG under high-pressure by molecular dynamics simulation
Source: PLoS One. 2021 Dec 21;16(12):e0255866. doi: 10.1371/journal.pone.0255866 (PMC8691620; doi:10.1371/journal.pone.0255866)
Supplement: S2 File — (XLSX) [file pone.0255866.s002.xlsx]

## Sheet: Sheet1
		S2 file. Changes of solvent accessible surface area of protein with the simulation time after 100 ns
Treatment	time(ns)	Total	Hydrophobic	Hydrophilic		Treatment	time(ns)	Total	Hydrophobic	Hydrophilic		Treatment	time(ns)	Total	Hydrophobic	Hydrophilic		Treatment	time(ns)	Total	Hydrophobic	Hydrophilic
1-0.1MPa	100.1	86.033	35.096	50.938		1-600MPa	100.1	83.851	32.928	50.923		2-0.1MPa	100.1	88.597	33.88	54.717		2-600MPa	100.1	87.613	34.643	52.97
	100.2	90.33	39.228	51.103			100.2	84.707	33.844	50.863			100.2	88.929	34.278	54.652			100.2	88.794	34.164	54.631
	100.3	91.032	39.747	51.286			100.3	86.299	33.941	52.358			100.3	87.467	32.784	54.683			100.3	87.832	34.636	53.196
	100.4	89.702	37.212	52.491			100.4	84.726	33.847	50.879			100.4	88.292	33.655	54.637			100.4	87.558	34.519	53.04
	100.5	91.612	38.516	53.096			100.5	86.691	33.97	52.722			100.5	92.883	35.23	57.653			100.5	87.012	33.596	53.417
	100.6	93.373	39.338	54.035			100.6	85.109	34.449	50.66			100.6	88.892	34.909	53.983			100.6	85.362	33.076	52.285
	100.7	90.241	36.774	53.467			100.7	85.136	33.057	52.079			100.7	86.027	34.451	51.576			100.7	87.5	33.181	54.32
	100.8	89.704	39.172	50.532			100.8	86.152	33.178	52.974			100.8	85.467	33.085	52.382			100.8	88.015	33.189	54.826
	100.9	88.043	36.603	51.44			100.9	85.471	34.521	50.95			100.9	86.821	32.713	54.109			100.9	88.097	34.48	53.617
	101	89.794	38.159	51.636			101	85.366	32.532	52.834			101	87.467	33.111	54.356			101	87.447	33.415	54.032
	101.1	88.687	36.988	51.699			101.1	84.98	33.472	51.508			101.1	89.448	34.859	54.589			101.1	88.681	34.79	53.891
	101.2	88.917	37.638	51.279			101.2	85.782	32.789	52.993			101.2	88.23	34.43	53.801			101.2	88.051	34.423	53.628
	101.3	88.579	37.145	51.435			101.3	87.921	34.416	53.505			101.3	87.499	34.063	53.436			101.3	88.148	33.389	54.76
	101.4	91.304	39.317	51.987			101.4	86.868	33.234	53.634			101.4	88.865	33.746	55.119			101.4	85.635	33.036	52.599
	101.5	91.725	38.283	53.442			101.5	86.741	33.767	52.974			101.5	88.201	33.17	55.032			101.5	86.668	34.431	52.237
	101.6	90.195	37.354	52.841			101.6	84.722	33.136	51.586			101.6	88.047	34.607	53.44			101.6	88.003	32.873	55.131
	101.7	91.495	36.868	54.627			101.7	86.895	33.792	53.103			101.7	88.579	34.065	54.514			101.7	86.628	31.808	54.82
	101.8	89.883	37.78	52.104			101.8	88.443	33.551	54.892			101.8	91.287	35.51	55.776			101.8	87.898	33.679	54.219
	101.9	89.357	36.346	53.011			101.9	87.2	32.911	54.289			101.9	88.051	33.383	54.668			101.9	85.984	33.02	52.964
	102	88.369	36.29	52.079			102	87.811	33.764	54.046			102	88.152	32.655	55.497			102	88.565	34.405	54.161
	102.1	90.155	38.244	51.911			102.1	86.727	33.734	52.993			102.1	87.631	33.604	54.028			102.1	86.635	32.456	54.179
	102.2	89.033	36.34	52.693			102.2	88.129	35.084	53.045			102.2	88.81	34.97	53.84			102.2	86.808	33.343	53.464
	102.3	87.444	36.087	51.357			102.3	88.739	35.007	53.732			102.3	87.822	34.636	53.186			102.3	84.687	33.057	51.63
	102.4	89.076	35.166	53.91			102.4	86.694	34.431	52.264			102.4	87.598	35.255	52.344			102.4	86.879	33.92	52.959
	102.5	88.088	37.037	51.051			102.5	83.363	33.022	50.341			102.5	87.307	34.171	53.136			102.5	85.912	33.407	52.506
	102.6	88.517	35.859	52.659			102.6	83.776	33.786	49.991			102.6	87.929	34.083	53.847			102.6	86.48	33.654	52.827
	102.7	88.746	36.882	51.865			102.7	85.195	33.829	51.366			102.7	87.146	32.888	54.259			102.7	85.041	34.506	50.536
	102.8	88.78	37.677	51.104			102.8	86.595	33.483	53.112			102.8	87.631	33.939	53.692			102.8	85.278	34.351	50.927
	102.9	88.535	35.474	53.061			102.9	84.261	33.154	51.107			102.9	86.983	34.244	52.74			102.9	85.367	33.151	52.216
	103	89.179	36.86	52.32			103	85.711	33.613	52.098			103	90.384	34.553	55.831			103	86.211	33.087	53.124
	103.1	87.85	36.772	51.079			103.1	86.646	33.451	53.196			103.1	91.09	35.255	55.835			103.1	86.162	33.335	52.827
	103.2	89.363	38.221	51.142			103.2	86.953	34.076	52.877			103.2	90.659	35.135	55.524			103.2	85.083	33.451	51.632
	103.3	89.535	39.332	50.204			103.3	87.142	33.766	53.376			103.3	91.066	35.002	56.064			103.3	84.7	32.977	51.723
	103.4	91.486	38.719	52.767			103.4	84.061	34.264	49.797			103.4	91.349	35.136	56.213			103.4	83.876	33.393	50.484
	103.5	89.534	37.567	51.967			103.5	84.313	32.717	51.596			103.5	91.238	34.224	57.013			103.5	85.726	33.779	51.948
	103.6	87.833	35.752	52.081			103.6	85.884	34.782	51.102			103.6	89.737	33.938	55.799			103.6	86.455	33.292	53.163
	103.7	89.116	37.027	52.089			103.7	85.547	34.344	51.203			103.7	88.217	32.694	55.524			103.7	85.765	33.963	51.802
	103.8	88.004	35.492	52.513			103.8	87.091	35.332	51.759			103.8	87.457	33.45	54.008			103.8	87.248	33.405	53.843
	103.9	89.142	35.748	53.394			103.9	87.904	34.818	53.086			103.9	86.938	32.182	54.755			103.9	86.594	33.533	53.061
	104	90.5	37.332	53.169			104	85.725	32.983	52.742			104	88.943	32.5	56.443			104	87.847	33.646	54.202
	104.1	89.86	36.508	53.352			104.1	87.697	33.43	54.268			104.1	86.921	33.119	53.802			104.1	87.625	33.975	53.651
	104.2	88.771	36.894	51.877			104.2	87.855	33.725	54.13			104.2	89.001	34.207	54.795			104.2	86.068	32.944	53.125
	104.3	89.364	37.371	51.993			104.3	86.2	33.889	52.311			104.3	87.424	33.203	54.221			104.3	87.576	32.452	55.124
	104.4	92.079	38.34	53.739			104.4	84.265	33.327	50.937			104.4	87.971	33.178	54.794			104.4	87.194	33.737	53.457
	104.5	93.151	38.615	54.536			104.5	83.406	33.211	50.194			104.5	88.126	32.86	55.266			104.5	85.334	31.826	53.508
	104.6	86.72	36.679	50.041			104.6	85.972	33.425	52.547			104.6	87.248	33.267	53.982			104.6	86.432	33.205	53.228
	104.7	89.364	38.108	51.256			104.7	85.446	32.275	53.171			104.7	87.599	34.49	53.109			104.7	87.463	33.441	54.022
	104.8	88.356	37.044	51.312			104.8	85.611	33.234	52.377			104.8	88.672	33.938	54.735			104.8	85.354	32.337	53.017
	104.9	92.481	37.593	54.888			104.9	84.676	33.237	51.439			104.9	90.049	34.484	55.565			104.9	85.308	32.501	52.807
	105	90.136	37.556	52.58			105	83.416	32.144	51.272			105	90.875	35.531	55.344			105	84.809	32.741	52.068
	105.1	88.786	36.341	52.445			105.1	85.254	33.695	51.56			105.1	89.944	34.868	55.077			105.1	87.165	33.629	53.536
	105.2	89.29	36.924	52.367			105.2	87.164	34.386	52.778			105.2	93.995	36.898	57.098			105.2	87.03	34.084	52.946
	105.3	89.89	35.941	53.95			105.3	85.326	34.388	50.937			105.3	91.07	37.183	53.887			105.3	88.175	33.768	54.407
	105.4	92.107	38.568	53.539			105.4	85.396	33.837	51.559			105.4	96.127	36.834	59.293			105.4	86.704	32.412	54.292
	105.5	88.032	36.258	51.774			105.5	86.041	34.464	51.577			105.5	91.72	36.074	55.647			105.5	87.194	33.733	53.462
	105.6	88.048	36.771	51.277			105.6	85.704	33.808	51.896			105.6	91.101	34.429	56.672			105.6	87.13	33.291	53.839
	105.7	90.041	35.745	54.296			105.7	85.191	32.996	52.195			105.7	92.572	37.692	54.88			105.7	87.556	33.7	53.856
	105.8	87.426	34.879	52.548			105.8	85.406	33.739	51.667			105.8	91.937	36.126	55.811			105.8	86.321	32.043	54.278
	105.9	87.114	33.51	53.604			105.9	86.354	33.593	52.761			105.9	91.121	35.086	56.035			105.9	86.296	32.119	54.177
	106	90.456	37.074	53.383			106	85.876	34.491	51.385			106	89.846	33.729	56.117			106	85.543	32.036	53.507
	106.1	89.276	36.318	52.958			106.1	84.656	33.326	51.33			106.1	90.942	34.81	56.132			106.1	88.31	33.172	55.139
	106.2	92.814	38.084	54.73			106.2	84.898	33.753	51.145			106.2	93.647	34.682	58.965			106.2	90.591	34.85	55.741
	106.3	91.077	37.784	53.293			106.3	84.907	33.632	51.276			106.3	94.118	37.871	56.246			106.3	89.07	33.41	55.66
	106.4	89.355	35.586	53.77			106.4	85.789	33.65	52.14			106.4	88.574	34.135	54.439			106.4	89.052	34.335	54.717
	106.5	90.97	37.301	53.669			106.5	84.173	32.521	51.652			106.5	89.736	35.019	54.717			106.5	87.887	33.75	54.137
	106.6	91.953	36.659	55.293			106.6	82.833	32.253	50.579			106.6	90.267	35.372	54.895			106.6	88.303	33.515	54.788
	106.7	89.326	37.44	51.886			106.7	84.463	33.577	50.886			106.7	92.291	35.58	56.711			106.7	87.852	33.453	54.399
	106.8	90.499	35.813	54.686			106.8	84.616	31.851	52.765			106.8	89.987	36.972	53.015			106.8	85.645	33.45	52.196
	106.9	91.203	37.334	53.869			106.9	86.432	32.75	53.682			106.9	85.85	33.108	52.742			106.9	88.084	33.979	54.105
	107	93.68	38.018	55.662			107	84.353	32.452	51.901			107	90.368	35.114	55.254			107	87.081	35.265	51.816
	107.1	89.462	35.455	54.008			107.1	86.748	33.211	53.537			107.1	87.615	33.425	54.191			107.1	88.011	34.719	53.292
	107.2	91.124	37.596	53.528			107.2	85.86	32.611	53.249			107.2	90.48	33.294	57.186			107.2	86.337	33.799	52.539
	107.3	90.588	35.928	54.66			107.3	86.573	33.505	53.068			107.3	91.119	34.843	56.276			107.3	86.617	33.971	52.646
	107.4	91.798	37.589	54.208			107.4	84.387	32.569	51.818			107.4	89.677	34.028	55.649			107.4	87.608	33.664	53.944
	107.5	89.244	37.739	51.506			107.5	83.156	32.841	50.315			107.5	89.645	34.532	55.113			107.5	85.618	31.974	53.645
	107.6	88.703	35.773	52.93			107.6	83.895	32.732	51.163			107.6	90.51	34.218	56.293			107.6	87.655	34.501	53.154
	107.7	90.741	38.778	51.964			107.7	83.917	32.868	51.049			107.7	90.727	33.92	56.807			107.7	87.443	33.963	53.48
	107.8	87.54	35.885	51.656			107.8	83.088	33.774	49.314			107.8	90.546	35.512	55.034			107.8	85.659	33.746	51.913
	107.9	91.82	36.798	55.022			107.9	85.063	34.618	50.445			107.9	91.238	36.396	54.842			107.9	84.868	33.479	51.389
	108	88.904	35.485	53.419			108	81.982	32.709	49.273			108	91.173	36.171	55.002			108	85.286	31.878	53.408
	108.1	91.516	37.867	53.649			108.1	82.074	33.018	49.057			108.1	91.529	36.369	55.16			108.1	85.227	32.454	52.773
	108.2	91.462	36.32	55.142			108.2	84.402	33.388	51.015			108.2	92.684	36.764	55.92			108.2	85.229	33.253	51.976
	108.3	91.249	36.034	55.215			108.3	85.171	34.484	50.687			108.3	90.69	36.583	54.108			108.3	84.138	32.591	51.548
	108.4	87.835	35.952	51.884			108.4	83.366	33.105	50.261			108.4	92.434	35.35	57.085			108.4	85.059	33.106	51.953
	108.5	89.805	37.355	52.451			108.5	84.501	32.683	51.818			108.5	89.691	34.761	54.931			108.5	85.506	33.873	51.633
	108.6	89.329	37.269	52.06			108.6	86.392	32.605	53.787			108.6	90.686	36.031	54.655			108.6	86.896	33.451	53.444
	108.7	89.789	36.52	53.27			108.7	86.089	32.705	53.384			108.7	89.436	34.761	54.675			108.7	85.904	34.156	51.749
	108.8	90.237	37.66	52.577			108.8	83.788	32.638	51.151			108.8	91.656	34.553	57.103			108.8	85.954	33.088	52.866
	108.9	88.331	35.767	52.565			108.9	85.018	33.162	51.856			108.9	91.517	35.173	56.344			108.9	88.103	34.435	53.668
	109	90.302	37.05	53.253			109	86.379	33.932	52.447			109	91.546	35.309	56.238			109	87.673	33.82	53.854
	109.1	89.223	37.378	51.845			109.1	85.963	33.041	52.922			109.1	92.271	34.585	57.687			109.1	85.198	34.344	50.854
	109.2	90.098	35.4	54.699			109.2	84.888	33.068	51.82			109.2	91.149	35.594	55.556			109.2	87.259	34.019	53.24
	109.3	89.606	36.226	53.38			109.3	86.332	34.14	52.193			109.3	87.792	34.946	52.846			109.3	86.059	34.144	51.915
	109.4	88.219	36.048	52.171			109.4	86.572	34.882	51.69			109.4	88.381	35.337	53.044			109.4	85.886	33.225	52.661
	109.5	88.162	35.734	52.428			109.5	85.421	33.988	51.433			109.5	88.919	35.471	53.448			109.5	86.971	32.953	54.019
	109.6	89.461	37.069	52.392			109.6	85.403	34.857	50.546			109.6	90.112	33.572	56.54			109.6	87.711	33.385	54.327
	109.7	89.439	36.797	52.642			109.7	85.885	35.082	50.803			109.7	89.952	35.51	54.443			109.7	86.991	35.13	51.861
	109.8	86.635	35.723	50.912			109.8	84.296	33.581	50.715			109.8	87.146	33.473	53.673			109.8	86.214	33.107	53.107
	109.9	89.64	37.659	51.981			109.9	85.705	34.216	51.49			109.9	88.626	35.376	53.25			109.9	86.287	34.361	51.925
	110	89.158	36.342	52.816			110	87.835	35.027	52.808			110	86.539	33.646	52.894			110	88.835	34.491	54.344
	110.1	90.127	37.105	53.022			110.1	82.513	32.278	50.236			110.1	88.265	34.438	53.827			110.1	87.213	33.035	54.178
	110.2	89.008	36.388	52.621			110.2	86.082	33.826	52.256			110.2	88.209	34.082	54.127			110.2	86.654	34.629	52.025
	110.3	87.423	36.093	51.331			110.3	85.664	33.641	52.023			110.3	93.104	35.049	58.056			110.3	87.351	33.872	53.48
	110.4	88.585	36.698	51.887			110.4	84.507	33.237	51.27			110.4	89.482	34.421	55.061			110.4	87.11	33.495	53.615
	110.5	92.356	37.613	54.744			110.5	85.415	34.161	51.254			110.5	88.095	33.458	54.638			110.5	87.924	33.462	54.462
	110.6	89.464	35.8	53.664			110.6	85.683	35.176	50.507			110.6	90.194	34.656	55.538			110.6	85.441	33.412	52.03
	110.7	88.753	36.12	52.633			110.7	87.415	34.181	53.234			110.7	91.788	36.223	55.566			110.7	88.387	34.485	53.903
	110.8	88.74	36.145	52.595			110.8	86.077	33.524	52.553			110.8	87.94	33.132	54.808			110.8	87.39	32.759	54.631
	110.9	90.231	37.318	52.914			110.9	86.997	33.712	53.285			110.9	92.243	35.314	56.929			110.9	87.627	34.374	53.253
	111	89.958	35.828	54.13			111	86.804	34.654	52.15			111	91.252	35.251	56.001			111	86.873	33.787	53.086
	111.1	89.661	36.552	53.109			111.1	85.466	35.012	50.454			111.1	91.03	35.097	55.933			111.1	87.263	33.434	53.829
	111.2	91.129	36.992	54.138			111.2	86.966	34.072	52.893			111.2	88.694	33.908	54.786			111.2	87.351	34.086	53.265
	111.3	90.592	36.201	54.392			111.3	86.108	33.969	52.139			111.3	88.852	34.598	54.254			111.3	88.354	34.164	54.19
	111.4	86.983	35.324	51.659			111.4	86.737	33.95	52.787			111.4	85.149	33.603	51.546			111.4	88.84	33.671	55.169
	111.5	89.375	36.205	53.17			111.5	84.756	34.773	49.984			111.5	87.855	34.924	52.931			111.5	87.542	33.187	54.355
	111.6	88.64	36.906	51.734			111.6	86.256	33.852	52.404			111.6	90.028	35.227	54.802			111.6	87.755	34.621	53.135
	111.7	86.688	35.343	51.345			111.7	86.323	33.346	52.977			111.7	89.067	34.696	54.371			111.7	87.64	34.361	53.279
	111.8	88.692	37.256	51.436			111.8	86.784	33.878	52.906			111.8	88.539	34.395	54.144			111.8	87.633	33.554	54.079
	111.9	91.268	37.725	53.543			111.9	84.116	34.427	49.69			111.9	86.043	34.214	51.83			111.9	87.483	34.454	53.03
	112	91.677	37.551	54.126			112	84.731	34.631	50.1			112	88.649	34.437	54.212			112	88.378	34.171	54.208
	112.1	89.908	35.16	54.748			112.1	85.909	34.468	51.441			112.1	88.769	34.395	54.373			112.1	85.361	34.141	51.22
	112.2	88.819	36.976	51.844			112.2	86.407	35.054	51.353			112.2	89.862	35.553	54.309			112.2	88.908	35.588	53.321
	112.3	89.313	36.237	53.076			112.3	84.333	33.489	50.844			112.3	89.93	36.087	53.844			112.3	87.44	34.08	53.361
	112.4	89.269	37.868	51.401			112.4	85.126	34.324	50.802			112.4	90.719	37.268	53.451			112.4	88.18	34.602	53.579
	112.5	91.005	36.632	54.373			112.5	85.468	34.086	51.382			112.5	86.727	34.54	52.187			112.5	89.186	35.171	54.015
	112.6	90.168	38.138	52.03			112.6	86.824	34.438	52.385			112.6	87.577	34.282	53.295			112.6	88.768	35.281	53.488
	112.7	89.483	36.339	53.144			112.7	87.371	34.515	52.856			112.7	89.918	34.071	55.847			112.7	90.299	34.711	55.588
	112.8	89.881	36.6	53.281			112.8	86.566	35.943	50.624			112.8	88.722	34.726	53.995			112.8	86.493	33.759	52.734
	112.9	88.573	35.515	53.058			112.9	86.889	34.411	52.479			112.9	86.238	34.412	51.826			112.9	87.427	33.628	53.799
	113	89.231	35.18	54.051			113	84.499	34.4	50.099			113	88.11	33.119	54.991			113	89.442	33.379	56.063
	113.1	87.854	35.124	52.73			113.1	83.47	33.076	50.395			113.1	87.826	34.241	53.585			113.1	91.405	35.174	56.23
	113.2	89.599	36.694	52.905			113.2	85.695	34.499	51.196			113.2	86.799	33.688	53.112			113.2	88.201	33.652	54.548
	113.3	88.839	37.099	51.74			113.3	84.718	33.773	50.945			113.3	87.55	35.097	52.453			113.3	88.715	34.445	54.27
	113.4	86.278	34.946	51.333			113.4	85.451	34.046	51.405			113.4	88.579	33.763	54.816			113.4	87.971	33.43	54.541
	113.5	92.403	37.885	54.518			113.5	86.966	33.488	53.478			113.5	88.116	34.308	53.808			113.5	89.929	33.329	56.6
	113.6	90.199	36.882	53.318			113.6	88.402	34.678	53.725			113.6	87.613	33.631	53.982			113.6	88.652	33.642	55.01
	113.7	91.255	37.324	53.931			113.7	86.87	33.354	53.516			113.7	90.205	35.092	55.113			113.7	87.574	33.008	54.566
	113.8	90.083	36.544	53.539			113.8	86.3	33.318	52.982			113.8	91.085	36.759	54.327			113.8	87.195	33.306	53.89
	113.9	90.591	37.87	52.722			113.9	87.123	34.226	52.898			113.9	90.35	35.153	55.197			113.9	87.969	34.22	53.749
	114	89.74	37.132	52.608			114	88.177	34.752	53.424			114	91.19	35.024	56.166			114	87.776	33.316	54.461
	114.1	89.493	37.455	52.038			114.1	85.504	33.48	52.024			114.1	88.495	34.246	54.249			114.1	89.849	33.97	55.879
	114.2	88.792	36.718	52.074			114.2	86.329	34.311	52.018			114.2	88.572	34.952	53.62			114.2	89.835	33.891	55.944
	114.3	89.297	36.025	53.272			114.3	86.093	32.902	53.191			114.3	90.695	36.877	53.818			114.3	89.397	34.559	54.837
	114.4	89.397	36.708	52.689			114.4	87.526	33.624	53.902			114.4	89.516	34.883	54.632			114.4	89.631	34.54	55.091
	114.5	90.839	37.261	53.578			114.5	86.668	33.367	53.301			114.5	86.64	35.64	51.001			114.5	86.252	33.004	53.249
	114.6	90.272	36.241	54.031			114.6	87.682	33.232	54.451			114.6	92.432	36.562	55.87			114.6	88.077	32.096	55.981
	114.7	89.938	36.586	53.352			114.7	85.582	33.494	52.088			114.7	90.598	35.557	55.041			114.7	87.509	33.289	54.22
	114.8	87.92	35.284	52.637			114.8	88.07	34.651	53.419			114.8	89.503	36.027	53.477			114.8	87.906	33.171	54.735
	114.9	88.366	34.528	53.838			114.9	85.494	34.471	51.023			114.9	92.358	36.368	55.99			114.9	87.572	33.488	54.084
	115	88.505	34.967	53.539			115	89.779	35.612	54.167			115	92.741	36.518	56.223			115	88.008	32.939	55.069
	115.1	91.947	37.142	54.805			115.1	89.563	35.208	54.355			115.1	91.495	35.567	55.928			115.1	88.556	35.189	53.367
	115.2	90.846	36.75	54.096			115.2	87.216	34.537	52.68			115.2	92.007	37.101	54.907			115.2	87.792	33.533	54.259
	115.3	91.807	36.739	55.068			115.3	86.998	34.723	52.276			115.3	91.645	35.028	56.617			115.3	86.942	33.608	53.335
	115.4	90.519	36.148	54.372			115.4	86.496	33.89	52.606			115.4	91.492	34.663	56.83			115.4	86.975	32.737	54.238
	115.5	91.326	38.685	52.641			115.5	88.626	36.492	52.134			115.5	89.26	33.552	55.709			115.5	87.699	32.496	55.204
	115.6	90.872	36.821	54.05			115.6	90.157	35.659	54.498			115.6	92.265	35.441	56.824			115.6	88.717	32.556	56.161
	115.7	89.482	37.928	51.555			115.7	87.072	33.956	53.116			115.7	91.748	34.221	57.527			115.7	88.386	33.899	54.487
	115.8	91.489	37.95	53.539			115.8	85.977	34.15	51.828			115.8	90.761	34.482	56.279			115.8	86.287	33.559	52.728
	115.9	91.446	37.15	54.296			115.9	85.558	33.899	51.659			115.9	88.441	32.071	56.37			115.9	86.935	34.795	52.14
	116	91.354	37.498	53.856			116	88.927	35.806	53.121			116	90.158	32.936	57.222			116	86.237	33.775	52.462
	116.1	87.669	35.823	51.847			116.1	87.935	35.602	52.333			116.1	87.219	31.797	55.422			116.1	86.113	33.231	52.882
	116.2	90.648	36.959	53.689			116.2	87.628	34.8	52.828			116.2	88.761	33.808	54.953			116.2	88.867	34.054	54.814
	116.3	89.516	36.082	53.434			116.3	87.366	35.003	52.363			116.3	88.536	32.853	55.682			116.3	86.605	34.226	52.379
	116.4	89.47	37.034	52.436			116.4	86.521	35.804	50.718			116.4	89.372	33.507	55.865			116.4	83.789	32.097	51.692
	116.5	90.428	35.646	54.783			116.5	85.566	33.842	51.724			116.5	86.621	34.618	52.003			116.5	86.791	33.293	53.499
	116.6	89.766	35.96	53.806			116.6	89.179	35.223	53.956			116.6	87.374	33.584	53.79			116.6	87.562	33.151	54.411
	116.7	88.127	35.173	52.953			116.7	87.074	33.502	53.572			116.7	88.607	35.791	52.816			116.7	85.074	33.669	51.405
	116.8	90.225	35.285	54.94			116.8	87.309	34.714	52.596			116.8	87.688	34.941	52.747			116.8	86.977	32.651	54.327
	116.9	89.229	35.535	53.695			116.9	87.497	34.089	53.408			116.9	89.099	34.234	54.865			116.9	84.712	32.336	52.376
	117	90.697	37.182	53.515			117	86.994	33.498	53.496			117	87.048	33.566	53.482			117	82.828	31.137	51.691
	117.1	89.452	35.242	54.21			117.1	89.184	34.25	54.934			117.1	89.204	35.13	54.074			117.1	88.316	32.654	55.662
	117.2	89.42	37.132	52.289			117.2	87.116	33.016	54.1			117.2	86.26	33.007	53.253			117.2	87.62	33.135	54.485
	117.3	89.203	34.871	54.332			117.3	87.68	34.378	53.302			117.3	87.733	34.428	53.304			117.3	87.177	32.687	54.49
	117.4	87.475	36.241	51.235			117.4	89.13	34.982	54.149			117.4	87.71	34.836	52.874			117.4	88.823	34.411	54.412
	117.5	88.18	35.871	52.31			117.5	87.669	34.612	53.058			117.5	87.61	34.234	53.376			117.5	89.166	34.721	54.445
	117.6	86.841	36.615	50.227			117.6	85.837	34.052	51.785			117.6	89.314	33.929	55.385			117.6	87.954	32.403	55.55
	117.7	89.571	37.564	52.007			117.7	86.826	35.016	51.81			117.7	87.27	33.628	53.642			117.7	86.359	32.694	53.666
	117.8	87.186	35.269	51.917			117.8	87.664	34.537	53.127			117.8	90.389	34.351	56.039			117.8	90.768	35.075	55.692
	117.9	88.233	36.636	51.597			117.9	87.609	34.775	52.834			117.9	89.313	34.16	55.154			117.9	86.156	32.788	53.368
	118	89.224	37.128	52.097			118	88.883	36.061	52.822			118	87.961	32.922	55.04			118	85.374	32.365	53.009
	118.1	90.924	37.258	53.665			118.1	87.193	35.031	52.162			118.1	89.035	35.263	53.772			118.1	87.849	33.076	54.773
	118.2	89.088	37.249	51.84			118.2	87.744	34.89	52.855			118.2	88.094	35.127	52.967			118.2	87.81	33.974	53.836
	118.3	89.555	36.981	52.574			118.3	88.017	34.004	54.012			118.3	84.982	32.948	52.035			118.3	85.512	32.15	53.362
	118.4	87.093	35.685	51.409			118.4	86.965	33.615	53.351			118.4	88.227	33.228	55			118.4	88.067	33.302	54.765
	118.5	88.274	35.952	52.322			118.5	88.777	35.043	53.734			118.5	88.394	33.293	55.101			118.5	87.924	34.181	53.743
	118.6	89.107	36.135	52.971			118.6	88.095	35.12	52.975			118.6	88.071	33.368	54.703			118.6	87.229	33.527	53.703
	118.7	89.185	37.637	51.548			118.7	88.382	35.063	53.32			118.7	90.462	34.014	56.448			118.7	87.168	33.076	54.093
	118.8	87.528	36.293	51.236			118.8	87.517	34.367	53.15			118.8	91.349	35.066	56.283			118.8	87.314	33.726	53.588
	118.9	86.539	34.32	52.219			118.9	84.928	33.999	50.929			118.9	89.065	33.293	55.772			118.9	88.252	33.71	54.542
	119	88.92	36.168	52.752			119	87.365	33.434	53.932			119	85.883	33.201	52.683			119	88.075	33.137	54.938
	119.1	86.155	35.47	50.686			119.1	86.93	34.169	52.761			119.1	87.35	32.462	54.889			119.1	87.43	33.463	53.968
	119.2	85.242	35.334	49.908			119.2	89.22	33.8	55.42			119.2	90.508	33.776	56.732			119.2	88.285	34.35	53.935
	119.3	87.349	36.575	50.774			119.3	86.993	34.275	52.719			119.3	89.61	35.416	54.194			119.3	88.431	33.241	55.191
	119.4	87.493	34.874	52.619			119.4	87.66	33.687	53.973			119.4	88.736	34.131	54.606			119.4	86.433	33.239	53.195
	119.5	87.746	35.485	52.261			119.5	87.436	33.801	53.636			119.5	89.664	33.806	55.859			119.5	87.834	33.111	54.723
	119.6	89.911	35.338	54.573			119.6	84.649	32.505	52.144			119.6	89.11	33.551	55.558			119.6	88.042	34.375	53.667
	119.7	92.142	36.276	55.866			119.7	87.018	33.17	53.849			119.7	90.128	34.639	55.488			119.7	86.747	33.376	53.371
	119.8	91.323	37.988	53.335			119.8	86.135	33.862	52.273			119.8	89.331	33.299	56.032			119.8	88.285	34.47	53.815
	119.9	89.576	36.286	53.29			119.9	86.984	33.462	53.523			119.9	92.155	36.605	55.551			119.9	86.708	34.16	52.549
	120	87.763	37.768	49.995			120	87.873	34.352	53.521			120	89.239	33.151	56.088			120	86.766	32.584	54.182
	120.1	90.016	36.73	53.286			120.1	87.328	34.253	53.075			120.1	87.164	33.327	53.837			120.1	87.992	32.92	55.072
	120.2	88.923	35.911	53.013			120.2	86.264	34.45	51.814			120.2	88.624	34.431	54.193			120.2	88.42	33.28	55.14
	120.3	89.523	35.774	53.75			120.3	86.708	33.415	53.293			120.3	87.587	33.964	53.623			120.3	87.751	33.74	54.012
	120.4	90.184	38.192	51.992			120.4	83.806	33.683	50.123			120.4	89.9	34.687	55.213			120.4	86.487	32.754	53.733
	120.5	91.396	38.02	53.376			120.5	86.028	33.898	52.13			120.5	90.128	32.84	57.288			120.5	86.353	32.788	53.565
	120.6	91.775	38.857	52.918			120.6	88.17	35.069	53.101			120.6	92.015	34.621	57.395			120.6	87.855	33.126	54.729
	120.7	87.195	37.355	49.84			120.7	85.946	33.785	52.162			120.7	89.621	34.509	55.112			120.7	87.497	34.358	53.139
	120.8	87.934	36.738	51.196			120.8	86.208	34.64	51.568			120.8	91.968	34.942	57.026			120.8	87.096	33.797	53.299
	120.9	89.068	36.634	52.434			120.9	85.114	34.499	50.616			120.9	89.734	33.197	56.536			120.9	87.414	34.293	53.121
	121	89.717	36.553	53.165			121	85.309	34.577	50.733			121	90.414	35.052	55.362			121	85.329	32.471	52.858
	121.1	91.071	37.922	53.149			121.1	84.237	32.562	51.675			121.1	89.72	34.528	55.192			121.1	87.004	32.6	54.405
	121.2	88.258	36.821	51.437			121.2	84.125	32.911	51.214			121.2	90.624	35.247	55.377			121.2	88.936	33.613	55.323
	121.3	91.745	38.365	53.381			121.3	85.558	34.185	51.373			121.3	91.281	34.772	56.509			121.3	87.497	33.953	53.544
	121.4	88.855	37.222	51.634			121.4	86.352	32.377	53.975			121.4	89.02	34.677	54.344			121.4	86.276	33.011	53.265
	121.5	89.528	37.146	52.383			121.5	86.102	33.846	52.256			121.5	87.655	32.515	55.14			121.5	87.715	33.016	54.699
	121.6	90.54	37.691	52.849			121.6	85.581	33.005	52.576			121.6	89.039	33.849	55.191			121.6	86.891	34.508	52.383
	121.7	89.687	37.017	52.671			121.7	85.551	34.292	51.259			121.7	91.854	33.971	57.883			121.7	87.496	33.308	54.189
	121.8	90.881	38.805	52.077			121.8	86.416	33.904	52.512			121.8	90.852	35.331	55.522			121.8	87.615	33.6	54.015
	121.9	89.796	36.7	53.096			121.9	84.034	32.898	51.136			121.9	88.825	32.666	56.158			121.9	90.174	34.081	56.094
	122	88.092	37.103	50.989			122	85.645	34.005	51.641			122	88.601	33.786	54.815			122	86.13	32.076	54.055
	122.1	90.591	37.22	53.371			122.1	83.789	33.591	50.199			122.1	88.596	34.517	54.08			122.1	86.353	31.914	54.439
	122.2	89.32	38.049	51.271			122.2	84.541	33.75	50.791			122.2	89.08	34.085	54.995			122.2	86.707	32.377	54.33
	122.3	90.409	37.899	52.51			122.3	83.502	33.241	50.261			122.3	88.598	34.433	54.165			122.3	87.647	32.921	54.727
	122.4	90.22	36.128	54.092			122.4	88.591	34.796	53.796			122.4	92.531	35.921	56.61			122.4	88.072	32.549	55.523
	122.5	91.51	37.196	54.315			122.5	87.943	34.076	53.867			122.5	89.663	33.324	56.34			122.5	89.381	35.012	54.369
	122.6	90.591	37.348	53.243			122.6	85.836	33.761	52.076			122.6	87.403	32.814	54.589			122.6	88.279	34.496	53.783
	122.7	90.658	37.025	53.634			122.7	85.738	34.71	51.027			122.7	87.595	32.093	55.503			122.7	89.984	32.732	57.252
	122.8	90.747	35.771	54.977			122.8	86.746	33.732	53.015			122.8	87.908	33.587	54.321			122.8	88.34	33.579	54.761
	122.9	90.302	36.241	54.061			122.9	86.439	34.574	51.866			122.9	86.449	32.185	54.264			122.9	87.872	33.296	54.576
	123	91.37	37.711	53.659			123	84.65	33.665	50.985			123	89.337	35.439	53.898			123	87.922	33.055	54.867
	123.1	89.535	35.73	53.805			123.1	85.377	33.814	51.563			123.1	88.866	35.02	53.846			123.1	88.948	33.719	55.229
	123.2	92.37	37.707	54.663			123.2	84.352	32.572	51.78			123.2	87.612	34.266	53.346			123.2	89.673	33.039	56.635
	123.3	92.374	37.562	54.812			123.3	85.713	33.075	52.639			123.3	90.343	33.799	56.544			123.3	87.276	32.439	54.837
	123.4	91.901	37.479	54.422			123.4	84.978	32.977	52.001			123.4	88.301	33.405	54.896			123.4	87.7	33.528	54.173
	123.5	94.489	38.027	56.463			123.5	85.125	33.317	51.808			123.5	89.964	34.752	55.212			123.5	88.387	33.17	55.218
	123.6	88.185	36.172	52.014			123.6	87.911	34.25	53.661			123.6	88.457	32.425	56.032			123.6	89.868	33.981	55.887
	123.7	89.258	35.569	53.689			123.7	85.927	32.05	53.877			123.7	91.095	35.439	55.656			123.7	87.629	33.264	54.366
	123.8	88.526	36.398	52.128			123.8	86.53	33.51	53.02			123.8	89.175	33.801	55.374			123.8	87.495	33.986	53.509
	123.9	89.055	36.742	52.313			123.9	85.446	33.885	51.561			123.9	87.654	34.236	53.419			123.9	86.339	34.291	52.048
	124	90.201	35.682	54.52			124	87.671	34.647	53.024			124	89.746	34.956	54.791			124	88.04	33.545	54.495
	124.1	90.651	36.265	54.387			124.1	85.381	33.591	51.79			124.1	89.822	34.239	55.583			124.1	88.875	34.361	54.514
	124.2	87.478	34.613	52.865			124.2	83.142	32.602	50.541			124.2	90.317	36.042	54.275			124.2	88.763	34.144	54.619
	124.3	88.439	35.804	52.635			124.3	84.363	34.376	49.988			124.3	88.333	34.132	54.201			124.3	87.634	33.352	54.282
	124.4	91.753	36.951	54.803			124.4	85.592	34.167	51.425			124.4	88.481	33.651	54.83			124.4	85.863	31.499	54.364
	124.5	87.567	36.114	51.454			124.5	83.911	34.301	49.61			124.5	91.643	35.664	55.98			124.5	89.673	34.612	55.061
	124.6	89.073	37.092	51.982			124.6	85.468	34.431	51.037			124.6	90.473	34.942	55.531			124.6	90.671	36.182	54.49
	124.7	90.183	37.653	52.53			124.7	85.066	32.63	52.436			124.7	91.917	35.232	56.685			124.7	87.898	33.664	54.235
	124.8	88.654	35.145	53.509			124.8	85.07	33.183	51.887			124.8	91.205	34.739	56.466			124.8	88.366	33.91	54.457
	124.9	88.698	36.857	51.842			124.9	84.283	32.948	51.334			124.9	91.208	35.083	56.126			124.9	85.541	32.382	53.159
	125	87.984	36.744	51.24			125	84.609	33.773	50.836			125	89.231	35.224	54.008			125	88.347	34.084	54.263
	125.1	92.004	39.258	52.746			125.1	86.925	35.049	51.875			125.1	87.798	32.764	55.034			125.1	87.341	32.589	54.752
	125.2	85.606	35.865	49.741			125.2	86.85	33.905	52.946			125.2	88.955	33.777	55.178			125.2	85.537	32.516	53.021
	125.3	88.569	35.969	52.601			125.3	85.155	33.282	51.872			125.3	89.432	34.235	55.197			125.3	86.205	32.362	53.844
	125.4	86.337	36.742	49.595			125.4	85.057	32.969	52.088			125.4	89.85	35.169	54.681			125.4	86.01	32.341	53.67
	125.5	86.62	35.313	51.307			125.5	86.649	32.924	53.725			125.5	89.597	34.111	55.487			125.5	85.297	32.824	52.473
	125.6	88.911	36.182	52.73			125.6	85.421	33.827	51.594			125.6	90.075	35.175	54.9			125.6	85.05	32.587	52.463
	125.7	86.092	36.03	50.062			125.7	84.989	33.189	51.801			125.7	90.332	35.658	54.674			125.7	84.362	32.338	52.024
	125.8	88.741	36.773	51.969			125.8	85.07	33.311	51.759			125.8	88.052	33.378	54.675			125.8	82.785	31.227	51.558
	125.9	87.395	36.322	51.073			125.9	86.015	34.183	51.833			125.9	89.62	33.807	55.814			125.9	88.11	33.369	54.741
	126	90.406	37.346	53.06			126	85.859	33.329	52.53			126	89.583	34.963	54.62			126	86.294	33.315	52.979
	126.1	87.926	35.653	52.273			126.1	85.314	34.431	50.883			126.1	87.401	33.194	54.208			126.1	86.633	33.226	53.407
	126.2	89.459	36.805	52.654			126.2	84.58	33.536	51.044			126.2	84.979	32.832	52.148			126.2	87.47	32.96	54.51
	126.3	88.783	36.561	52.222			126.3	83.676	34.27	49.406			126.3	87.44	34.26	53.18			126.3	85.673	32.646	53.027
	126.4	90.639	38.168	52.471			126.4	86.103	33.771	52.332			126.4	90.665	35.242	55.423			126.4	85.521	32.39	53.131
	126.5	89.44	34.895	54.546			126.5	86.058	34.423	51.636			126.5	89.729	33.828	55.901			126.5	84.77	32.607	52.163
	126.6	91.284	36.738	54.546			126.6	86.944	33.309	53.635			126.6	87.349	33.594	53.756			126.6	85.63	33.324	52.307
	126.7	93.635	38.523	55.113			126.7	85.476	33.56	51.916			126.7	91.334	34.647	56.688			126.7	85.904	32.82	53.084
	126.8	90.381	36.878	53.503			126.8	86.094	34.224	51.871			126.8	89.446	34.798	54.648			126.8	85.835	33.323	52.512
	126.9	90.166	37.487	52.679			126.9	85.923	34.67	51.253			126.9	88.71	34.235	54.475			126.9	87.009	33.259	53.75
	127	93.169	37.997	55.172			127	84.719	32.707	52.012			127	92.506	33.382	59.124			127	86.318	32.814	53.504
	127.1	89.882	36.417	53.465			127.1	86.617	34.074	52.544			127.1	87.53	33.587	53.944			127.1	87.363	33.766	53.598
	127.2	89.293	36.346	52.947			127.2	86.884	33.746	53.139			127.2	85.703	33.56	52.144			127.2	88.662	34.021	54.642
	127.3	91.345	37.913	53.432			127.3	85.664	34.165	51.499			127.3	89.315	34.852	54.462			127.3	88.085	34.341	53.744
	127.4	90.008	37.387	52.622			127.4	85.771	34.069	51.702			127.4	87.166	32.928	54.239			127.4	88.199	34.043	54.156
	127.5	87.034	36.743	50.291			127.5	85.807	34.178	51.629			127.5	92.969	36.116	56.853			127.5	88.601	33.851	54.75
	127.6	88.118	37.184	50.935			127.6	86.556	34.244	52.312			127.6	89.17	32.966	56.204			127.6	87.673	33.758	53.915
	127.7	87.192	37.18	50.013			127.7	87.489	34.219	53.27			127.7	91.209	34.127	57.083			127.7	85.765	32.648	53.117
	127.8	88.952	37.397	51.555			127.8	86.565	33.885	52.68			127.8	86.384	33.202	53.182			127.8	84.337	31.61	52.727
	127.9	87.743	36.588	51.155			127.9	87.023	35.194	51.829			127.9	87.735	32.36	55.375			127.9	84.116	32.192	51.924
	128	86.185	37.652	48.533			128	84.426	34.292	50.135			128	88.175	34.516	53.66			128	86.319	31.993	54.327
	128.1	87.563	36.313	51.251			128.1	87.246	34.171	53.074			128.1	90.924	34.079	56.845			128.1	85.979	33.499	52.481
	128.2	87.34	35.742	51.599			128.2	87.042	33.904	53.138			128.2	90.606	34.769	55.837			128.2	86.301	33.566	52.735
	128.3	85.688	35.616	50.072			128.3	85.751	34.766	50.986			128.3	92.49	35.403	57.087			128.3	87.002	32.985	54.017
	128.4	90.296	38.01	52.286			128.4	86.455	33.276	53.179			128.4	89.712	35.61	54.102			128.4	86.66	33.599	53.061
	128.5	89.896	37.142	52.755			128.5	86.03	33.848	52.182			128.5	93.566	36.549	57.017			128.5	87.281	33.268	54.013
	128.6	86.227	36.353	49.874			128.6	87.967	34.957	53.01			128.6	88.961	35.048	53.914			128.6	86.95	33.574	53.376
	128.7	87.73	36.124	51.606			128.7	85.507	34.054	51.453			128.7	94.484	37.45	57.034			128.7	85.75	31.542	54.207
	128.8	88.029	34.798	53.232			128.8	85.891	33.157	52.734			128.8	89.241	32.159	57.082			128.8	83.319	32.488	50.831
	128.9	89.21	36.9	52.31			128.9	87.322	34.224	53.099			128.9	86.872	33.023	53.849			128.9	84.283	32.336	51.947
	129	89.399	36.844	52.555			129	85.846	33.677	52.169			129	90.484	35.455	55.029			129	87.095	33.181	53.914
	129.1	86.768	35.151	51.617			129.1	89.243	34.601	54.642			129.1	89.07	34.599	54.471			129.1	87.371	33	54.371
	129.2	86.537	37.152	49.386			129.2	86.715	35.576	51.139			129.2	87.331	32.398	54.933			129.2	87.019	32.686	54.333
	129.3	89.498	36.884	52.613			129.3	86.243	34.439	51.804			129.3	89.348	33.558	55.79			129.3	89.743	33.538	56.205
	129.4	88.201	35.971	52.231			129.4	86.242	34.84	51.403			129.4	88.355	33.81	54.545			129.4	87.971	34.074	53.898
	129.5	84.957	35.233	49.724			129.5	86.382	35.307	51.076			129.5	89.227	33.436	55.79			129.5	87.101	33.532	53.569
	129.6	88.507	37.632	50.875			129.6	86.661	34.125	52.536			129.6	90.634	34.998	55.636			129.6	87.78	33.298	54.482
	129.7	92.35	37.22	55.13			129.7	85.854	34.641	51.213			129.7	88.472	33.343	55.129			129.7	88.224	34.348	53.876
	129.8	88.963	37.538	51.425			129.8	86.146	33.034	53.113			129.8	87.347	32.156	55.191			129.8	88.844	33.501	55.343
	129.9	90.142	36.1	54.042			129.9	85.986	34.558	51.429			129.9	89.066	33.937	55.129			129.9	88.896	33.408	55.489
	130	92.203	37.858	54.345			130	86.312	34.099	52.213			130	91.417	35.87	55.547			130	90.403	34.121	56.283
	130.1	89.583	37.891	51.692			130.1	86.314	35.064	51.25			130.1	88.756	35.165	53.591			130.1	88.844	34.591	54.253
	130.2	88.68	35.895	52.785			130.2	86.996	34.337	52.659			130.2	87.23	33.224	54.006			130.2	88.841	34.053	54.788
	130.3	87.983	36.305	51.678			130.3	88.125	35.158	52.967			130.3	86.931	32.068	54.864			130.3	90.768	33.388	57.38
	130.4	90.159	36.633	53.525			130.4	86.075	35.076	50.999			130.4	89.923	34.553	55.37			130.4	89.145	33.284	55.861
	130.5	91.944	37.742	54.202			130.5	87.918	34.945	52.974			130.5	90.3	34.069	56.232			130.5	86.004	33.372	52.631
	130.6	90.389	37.411	52.979			130.6	85.592	33.704	51.888			130.6	88.475	34.312	54.164			130.6	87.689	33.299	54.391
	130.7	92.029	37.58	54.448			130.7	84.979	32.62	52.359			130.7	90.504	36.865	53.639			130.7	86.606	32.766	53.84
	130.8	89.74	37.951	51.789			130.8	86.633	35.401	51.233			130.8	90.627	34.314	56.312			130.8	89.589	34.396	55.193
	130.9	91.221	37.511	53.71			130.9	87.102	33.639	53.464			130.9	87.196	35.346	51.85			130.9	88.593	34.647	53.947
	131	87.88	36.26	51.62			131	87.452	34.292	53.161			131	91.129	35.597	55.532			131	88.912	34.679	54.234
	131.1	89.276	35.977	53.299			131.1	86.545	33.918	52.628			131.1	88.801	34.888	53.912			131.1	88.83	34.095	54.735
	131.2	89.134	37.248	51.887			131.2	85.82	34.475	51.345			131.2	91.485	35.352	56.133			131.2	90.21	34.805	55.405
	131.3	90.453	38.598	51.855			131.3	88.528	35.515	53.013			131.3	88.404	33.871	54.533			131.3	89.001	35.083	53.918
	131.4	88.57	35.692	52.878			131.4	87.763	34.046	53.717			131.4	87.656	33.237	54.42			131.4	89.004	34.038	54.966
	131.5	87.784	36.451	51.333			131.5	87.272	34.768	52.505			131.5	87.312	33.347	53.965			131.5	88.413	32.514	55.899
	131.6	87.3	35.872	51.428			131.6	83.952	32.83	51.122			131.6	90.169	34.941	55.228			131.6	87.359	31.867	55.492
	131.7	88.709	35.689	53.02			131.7	87.515	35.084	52.431			131.7	88.897	35.481	53.417			131.7	88.746	33.412	55.335
	131.8	87.732	36.084	51.648			131.8	84.467	34.176	50.29			131.8	89.714	35.214	54.5			131.8	86.333	32.823	53.509
	131.9	89.287	37.456	51.831			131.9	87.254	34.616	52.638			131.9	86.588	34.805	51.783			131.9	84.141	31.879	52.262
	132	87.224	37.529	49.695			132	88.454	35	53.453			132	89.5	33.849	55.651			132	87.463	32.238	55.225
	132.1	88.373	37.658	50.715			132.1	87.936	33.785	54.151			132.1	87.693	32.646	55.047			132.1	88.387	33.206	55.181
	132.2	90.601	38.749	51.852			132.2	86.813	33.517	53.296			132.2	91.249	33.96	57.29			132.2	88.518	33.383	55.135
	132.3	90.58	37.369	53.212			132.3	87.364	33.92	53.444			132.3	90.366	34.989	55.378			132.3	88.257	32.771	55.486
	132.4	90.002	36.19	53.812			132.4	88.464	34.865	53.599			132.4	89.387	34.888	54.5			132.4	89.046	33.449	55.597
	132.5	93.071	38.084	54.987			132.5	88.334	34.286	54.048			132.5	90.754	34.924	55.83			132.5	86.919	32.39	54.529
	132.6	88.616	35.194	53.422			132.6	86.929	33.844	53.085			132.6	88.887	33.538	55.349			132.6	87.231	32.921	54.31
	132.7	91.076	37.116	53.96			132.7	88.192	35.162	53.03			132.7	90.121	34.18	55.942			132.7	88.16	32.778	55.382
	132.8	88.161	36.749	51.412			132.8	84.811	33.721	51.09			132.8	89.536	33.139	56.398			132.8	87.618	32.732	54.886
	132.9	89.463	36.234	53.229			132.9	84.46	33.3	51.16			132.9	86.746	32.232	54.515			132.9	87.258	32.617	54.641
	133	88.771	37.019	51.752			133	86.207	33.835	52.372			133	87.335	32.579	54.755			133	88.654	33.207	55.447
	133.1	87.812	35.134	52.678			133.1	84.958	33.966	50.992			133.1	86.367	33.63	52.737			133.1	87.953	33.737	54.216
	133.2	87.078	35.658	51.42			133.2	86.708	33.757	52.951			133.2	89.835	35.499	54.336			133.2	83.929	30.11	53.82
	133.3	88.211	36.042	52.169			133.3	87.479	34.74	52.739			133.3	87.836	34.46	53.376			133.3	84.551	31.621	52.93
	133.4	87.979	36.668	51.311			133.4	87.413	32.937	54.476			133.4	87.737	33.547	54.19			133.4	86.16	31.847	54.313
	133.5	89.098	36.82	52.279			133.5	88.325	34.839	53.486			133.5	86.204	31.653	54.552			133.5	87.442	32.642	54.8
	133.6	89.612	36.637	52.975			133.6	86.61	34.09	52.52			133.6	88.869	33.408	55.462			133.6	88.219	32.581	55.639
	133.7	88.541	35.442	53.099			133.7	85.056	33.212	51.844			133.7	89.735	34.364	55.372			133.7	86.795	32.397	54.398
	133.8	89.229	36.377	52.853			133.8	85.058	33.979	51.08			133.8	87.268	33.804	53.464			133.8	85.068	31.914	53.154
	133.9	87.094	34.411	52.683			133.9	85.465	33.239	52.226			133.9	88.795	33.657	55.138			133.9	87.476	32.707	54.769
	134	87.747	36.391	51.356			134	87.48	33.643	53.838			134	87.36	35.054	52.306			134	84.558	32.31	52.248
	134.1	91.348	38.119	53.229			134.1	85.277	33.424	51.853			134.1	86.779	33.843	52.936			134.1	87.95	33.243	54.706
	134.2	90.43	37.778	52.652			134.2	87.431	33.433	53.998			134.2	88.632	34.873	53.759			134.2	86.429	31.818	54.611
	134.3	88.429	37.061	51.368			134.3	84.075	32.011	52.064			134.3	88.817	34.427	54.39			134.3	87.642	33.438	54.204
	134.4	89.116	37.868	51.248			134.4	85.026	32.306	52.72			134.4	86.808	33.894	52.914			134.4	88.452	33.963	54.489
	134.5	90.148	35.73	54.418			134.5	87.322	33.164	54.159			134.5	87.051	32.408	54.643			134.5	87.979	33.159	54.82
	134.6	90.788	37.957	52.832			134.6	85.59	33.696	51.894			134.6	90.228	34.423	55.805			134.6	86.802	33.093	53.709
	134.7	88.484	35.589	52.895			134.7	85.263	32.978	52.285			134.7	90.399	34.623	55.776			134.7	87.889	33.736	54.154
	134.8	89.969	37.649	52.32			134.8	86.29	34.242	52.048			134.8	86.49	33.039	53.452			134.8	87.336	33.267	54.069
	134.9	90.27	37.104	53.166			134.9	86.612	33.702	52.911			134.9	88.577	33.316	55.261			134.9	86.789	32.905	53.883
	135	90.245	37.461	52.784			135	87.869	35.161	52.709			135	86.78	33.915	52.865			135	86.294	32.682	53.611
	135.1	89.395	36.837	52.558			135.1	85.133	34.493	50.64			135.1	87.305	33.44	53.865			135.1	87.051	32.73	54.321
	135.2	89.066	36.365	52.701			135.2	86.208	33.835	52.372			135.2	88.998	34.419	54.579			135.2	86.41	32.928	53.482
	135.3	84.923	34.322	50.601			135.3	85.863	33.906	51.957			135.3	88.24	34.001	54.239			135.3	87.394	33.4	53.995
	135.4	89.502	37.248	52.254			135.4	85.195	33.757	51.439			135.4	85.638	33.994	51.644			135.4	87.17	32.479	54.691
	135.5	89.868	35.154	54.715			135.5	84.105	34.055	50.05			135.5	86.783	33.924	52.86			135.5	87.578	32.971	54.607
	135.6	88.283	35.594	52.689			135.6	85.459	33.548	51.911			135.6	85.986	32.173	53.813			135.6	87.75	33.652	54.098
	135.7	88.447	35.755	52.692			135.7	86.501	33.664	52.837			135.7	86.648	34.205	52.443			135.7	88.462	34.521	53.941
	135.8	88.792	36.709	52.083			135.8	84.939	33.14	51.799			135.8	88.402	34.723	53.679			135.8	86.303	32.035	54.268
	135.9	89.759	36.311	53.448			135.9	84.818	32.728	52.091			135.9	85.632	33.936	51.696			135.9	87.414	33.593	53.821
	136	90.02	37.636	52.384			136	84.374	33.714	50.659			136	84.846	35.463	49.383			136	88.661	32.314	56.347
	136.1	87.775	37.338	50.437			136.1	85.46	33.107	52.353			136.1	88.246	35.385	52.861			136.1	88.481	32.769	55.712
	136.2	89.229	37.123	52.106			136.2	83.273	32.574	50.7			136.2	89.718	35.118	54.6			136.2	88.671	32.397	56.274
	136.3	89.873	35.817	54.056			136.3	83.593	32.576	51.016			136.3	89.798	33.133	56.665			136.3	88.189	32.174	56.014
	136.4	90.131	37.682	52.449			136.4	84.151	33.848	50.303			136.4	87.888	32.444	55.444			136.4	85.827	31.967	53.86
	136.5	88.807	37.228	51.578			136.5	86.455	33.291	53.164			136.5	88.086	33.708	54.378			136.5	86.585	32.766	53.819
	136.6	90.015	36.972	53.043			136.6	87.471	34.054	53.418			136.6	88.514	33.692	54.822			136.6	87.31	33.552	53.759
	136.7	89.126	37.149	51.977			136.7	84.896	32.89	52.006			136.7	90.286	34.561	55.725			136.7	85.875	32.023	53.852
	136.8	87.849	35.336	52.513			136.8	86.766	32.921	53.845			136.8	90.354	33.945	56.409			136.8	88.471	32.612	55.859
	136.9	90.319	36.142	54.177			136.9	86.491	33.11	53.38			136.9	85.57	32.245	53.325			136.9	87.772	31.8	55.972
	137	88.589	36.218	52.371			137	85.928	33.763	52.165			137	87.339	33.798	53.541			137	88.016	33.458	54.558
	137.1	89.327	36.878	52.449			137.1	87.341	33.664	53.677			137.1	88.337	33.494	54.844			137.1	86.539	31.306	55.233
	137.2	92.207	37.326	54.882			137.2	85.837	33.34	52.497			137.2	91.005	35.433	55.572			137.2	86.575	31.961	54.615
	137.3	87.284	36.254	51.031			137.3	84.751	32.899	51.852			137.3	86.211	31.598	54.613			137.3	86.452	31.389	55.063
	137.4	91.083	39.08	52.002			137.4	84.559	32.616	51.944			137.4	90.603	34.467	56.137			137.4	86.783	33.622	53.161
	137.5	90.073	35.656	54.417			137.5	84.413	32.868	51.545			137.5	89.647	34.973	54.674			137.5	87.172	32.886	54.286
	137.6	94.217	37.892	56.325			137.6	85.591	33.102	52.489			137.6	92.025	35.234	56.791			137.6	87.38	33.307	54.074
	137.7	90.852	37.121	53.731			137.7	87.492	35.497	51.995			137.7	88.426	34.718	53.708			137.7	86.212	33.055	53.157
	137.8	91.035	37.715	53.32			137.8	86.262	33.526	52.735			137.8	93.505	37.365	56.14			137.8	87.701	33.146	54.555
	137.9	90.53	36.991	53.539			137.9	86.225	33.122	53.104			137.9	91.917	36.541	55.376			137.9	86.486	32.278	54.209
	138	88.951	36.002	52.948			138	84.603	33.951	50.652			138	90.292	36.107	54.185			138	86.072	32.513	53.559
	138.1	87.854	36.408	51.446			138.1	86.685	35.05	51.635			138.1	91.014	37.243	53.771			138.1	86.433	32.825	53.608
	138.2	88.078	36.574	51.504			138.2	87.163	36.043	51.121			138.2	89.34	34.017	55.323			138.2	87.453	33.77	53.683
	138.3	87.645	35.465	52.18			138.3	84.931	34.057	50.875			138.3	91.078	36.692	54.386			138.3	89.247	34.274	54.974
	138.4	88.383	35.619	52.764			138.4	83.16	33.928	49.231			138.4	88.805	33.808	54.998			138.4	87.537	33.513	54.024
	138.5	89.533	37.583	51.95			138.5	84.286	34.225	50.061			138.5	89.507	34.961	54.546			138.5	89.335	34.547	54.788
	138.6	90.153	37.093	53.061			138.6	84.501	33.321	51.18			138.6	89.009	34.444	54.565			138.6	89.548	34.252	55.296
	138.7	87.99	36.954	51.036			138.7	88.382	35.323	53.059			138.7	89.079	35.248	53.831			138.7	88.684	34.665	54.019
	138.8	90.908	38.063	52.846			138.8	86.906	34.292	52.614			138.8	87.805	35.201	52.604			138.8	91.938	35.787	56.151
	138.9	88.771	37.09	51.681			138.9	86.104	33.151	52.953			138.9	90.961	35.909	55.052			138.9	88.866	34.195	54.671
	139	89.556	36.687	52.87			139	85.007	33.857	51.15			139	87.785	34.574	53.211			139	86.86	33.703	53.157
	139.1	89.558	37.597	51.961			139.1	85.508	34.422	51.086			139.1	91.356	37.755	53.601			139.1	90.495	35.504	54.991
	139.2	88.999	36.756	52.243			139.2	86.018	34.166	51.852			139.2	88.906	36.594	52.312			139.2	85.582	31.544	54.038
	139.3	88.297	36.853	51.444			139.3	84.944	32.608	52.336			139.3	92.901	37.227	55.674			139.3	86.099	32.89	53.209
	139.4	89.305	37.86	51.445			139.4	85.285	33.458	51.828			139.4	89.684	35.033	54.651			139.4	87.746	34.053	53.693
	139.5	88.017	37.278	50.739			139.5	83.723	32.581	51.142			139.5	89.941	34.154	55.787			139.5	89.24	35.09	54.15
	139.6	89.676	37.364	52.312			139.6	85.916	33.156	52.76			139.6	89.595	34.395	55.2			139.6	89.329	33.475	55.855
	139.7	89.68	37.444	52.236			139.7	84.434	32.305	52.129			139.7	89.503	34.856	54.647			139.7	88.482	35.267	53.215
	139.8	89.287	37.043	52.244			139.8	86.21	32.736	53.475			139.8	88.351	33.935	54.416			139.8	86.719	33.238	53.482
	139.9	88.224	36.863	51.361			139.9	85.822	31.868	53.954			139.9	88.434	34.68	53.755			139.9	90.385	35.333	55.052
	140	92.551	38.974	53.577			140	86.115	33.008	53.107			140	87.609	34.223	53.386			140	87.956	33.944	54.012
	140.1	89.477	36.106	53.371			140.1	83.5	31.7	51.8			140.1	89.419	35.21	54.21			140.1	91.223	36.073	55.15
	140.2	88.578	36.489	52.089			140.2	84.476	32.941	51.535			140.2	89.673	35.306	54.368			140.2	87.2	34.952	52.248
	140.3	86.513	34.645	51.868			140.3	84.148	32.645	51.504			140.3	90.915	35.474	55.441			140.3	89.799	34.469	55.33
	140.4	87.444	35.332	52.113			140.4	86.217	34.571	51.646			140.4	89.238	34.726	54.513			140.4	86.93	33.208	53.722
	140.5	88.448	36.751	51.697			140.5	84.564	32.122	52.441			140.5	87.481	34.81	52.671			140.5	89.94	34.274	55.665
	140.6	89.763	37.632	52.131			140.6	82.719	32.721	49.997			140.6	88.933	33.806	55.127			140.6	88.565	33.857	54.709
	140.7	90.897	38.554	52.343			140.7	86.424	33.744	52.68			140.7	90.765	35.716	55.05			140.7	90.128	34.763	55.364
	140.8	88.735	35.854	52.882			140.8	83.902	31.879	52.023			140.8	87.416	32.893	54.523			140.8	90.038	35.068	54.97
	140.9	90.324	37.652	52.672			140.9	86.322	34.152	52.171			140.9	89.39	35.563	53.827			140.9	88.936	34.075	54.861
	141	88.949	37.126	51.823			141	84.524	33.608	50.916			141	92.079	34.61	57.469			141	89.856	34.013	55.843
	141.1	89.09	36.65	52.44			141.1	84.225	32.306	51.92			141.1	89.614	33.067	56.547			141.1	89.495	33.453	56.042
	141.2	88.013	37.22	50.794			141.2	84.532	32.569	51.963			141.2	91.939	34.927	57.013			141.2	88.465	33.505	54.96
	141.3	89.667	36.82	52.848			141.3	84.672	32.86	51.812			141.3	90.541	33.639	56.902			141.3	91.547	34.192	57.355
	141.4	93.695	37.597	56.098			141.4	83.011	32.283	50.728			141.4	88.904	34.827	54.077			141.4	90.13	35.219	54.912
	141.5	90.643	36.659	53.984			141.5	83.3	31.158	52.142			141.5	90.963	33.859	57.104			141.5	90.846	34.911	55.936
	141.6	88.178	35.153	53.025			141.6	84.394	32.495	51.899			141.6	91.148	33.936	57.212			141.6	89.914	35.838	54.076
	141.7	90.914	37.398	53.516			141.7	84.158	32.381	51.778			141.7	88.779	33.185	55.594			141.7	86.882	34.219	52.664
	141.8	91.323	36.531	54.793			141.8	82.67	33.546	49.124			141.8	87.318	33.033	54.285			141.8	87.61	34.657	52.954
	141.9	91.837	37.09	54.747			141.9	84.084	31.829	52.255			141.9	90.198	34.688	55.51			141.9	89.002	34.793	54.209
	142	91.612	36.316	55.296			142	86.652	33.057	53.595			142	87.738	32.446	55.292			142	88.839	35.573	53.267
	142.1	89.347	35.705	53.642			142.1	85.686	32.306	53.38			142.1	88.659	32.662	55.998			142.1	88.508	36.035	52.473
	142.2	92.726	38.145	54.581			142.2	84.618	32.424	52.194			142.2	87.74	32.961	54.779			142.2	90.785	35.857	54.928
	142.3	91.831	36.379	55.452			142.3	84.469	33.013	51.456			142.3	91.079	34.918	56.161			142.3	87.558	34.922	52.636
	142.4	91.171	36.36	54.811			142.4	85.191	32.027	53.165			142.4	90.726	34.715	56.012			142.4	89.634	34.156	55.478
	142.5	90.557	35.961	54.596			142.5	84.646	33.104	51.542			142.5	89.258	34.334	54.925			142.5	87.383	35.361	52.022
	142.6	91.324	36.857	54.467			142.6	84.585	32.145	52.44			142.6	91.741	35.796	55.945			142.6	88.548	34.815	53.733
	142.7	94.41	38.164	56.247			142.7	84.992	32.972	52.021			142.7	91.192	35.038	56.154			142.7	89.885	34.919	54.966
	142.8	90.097	35.847	54.249			142.8	83.533	33.221	50.313			142.8	90.421	34.359	56.062			142.8	89.855	35.044	54.811
	142.9	91.018	37.149	53.869			142.9	87.508	35.484	52.025			142.9	89.384	34.072	55.312			142.9	89.245	33.216	56.029
	143	88.398	36.056	52.343			143	85.814	34.03	51.784			143	89.856	33.909	55.946			143	88.525	34.419	54.106
	143.1	88.447	35.498	52.949			143.1	84.779	33.001	51.778			143.1	89.801	33.026	56.775			143.1	88.52	34.783	53.738
	143.2	88.463	35.739	52.725			143.2	85.929	33.914	52.015			143.2	87.352	32.325	55.027			143.2	88.836	34.977	53.859
	143.3	90.031	37.18	52.851			143.3	85.301	32.87	52.432			143.3	88.739	34.32	54.419			143.3	91.316	35.273	56.043
	143.4	90.396	37.639	52.757			143.4	83.805	32.012	51.794			143.4	88.897	34.75	54.148			143.4	90.324	34.869	55.455
	143.5	90.441	37.723	52.718			143.5	82.099	31.421	50.678			143.5	87.597	33.884	53.713			143.5	89.895	36.419	53.476
	143.6	88.755	36.505	52.25			143.6	82.643	31.622	51.021			143.6	89.385	34.4	54.985			143.6	88.214	34.488	53.726
	143.7	91.199	37.139	54.06			143.7	83.276	31.63	51.646			143.7	88.906	35.265	53.641			143.7	91.512	35.926	55.586
	143.8	90.484	38.379	52.106			143.8	84.903	31.984	52.919			143.8	87.426	34.292	53.134			143.8	90.004	34.46	55.545
	143.9	87.713	37.02	50.694			143.9	85.183	32.249	52.934			143.9	91.292	34.341	56.951			143.9	92.519	35.679	56.841
	144	87.66	36.19	51.471			144	83.117	32.411	50.707			144	89.657	34.171	55.486			144	90.393	35.525	54.869
	144.1	89.933	37.096	52.837			144.1	85.059	33.471	51.588			144.1	88.746	34.398	54.348			144.1	92.324	35.988	56.336
	144.2	88.997	37.731	51.266			144.2	84.356	33.301	51.055			144.2	86.729	33.051	53.678			144.2	90.625	35.349	55.277
	144.3	88.186	36.61	51.576			144.3	84.655	33.185	51.47			144.3	87.759	33.564	54.196			144.3	93.81	35.728	58.082
	144.4	88.041	36.438	51.604			144.4	84.578	33.27	51.309			144.4	87.735	33.946	53.789			144.4	92.175	36.45	55.725
	144.5	91.206	36.85	54.356			144.5	85.728	33.268	52.46			144.5	89.115	35.047	54.068			144.5	90.999	34.141	56.859
	144.6	91.314	37.19	54.123			144.6	83.69	32.37	51.32			144.6	90.47	34.976	55.495			144.6	88.53	33.702	54.828
	144.7	90.788	37.76	53.028			144.7	85.491	32.964	52.527			144.7	92.336	35.93	56.406			144.7	90.66	35.672	54.989
	144.8	89.203	38.726	50.478			144.8	84.552	32.332	52.22			144.8	90.633	35.027	55.607			144.8	89.252	34.753	54.5
	144.9	87.892	36.862	51.031			144.9	86.01	32.509	53.501			144.9	88.961	34.711	54.25			144.9	89.249	34.99	54.259
	145	89.298	36.919	52.379			145	85.258	32.743	52.515			145	88.256	32.284	55.972			145	87.782	35.228	52.555
	145.1	86.93	35.851	51.079			145.1	83.223	31.25	51.974			145.1	90.118	33.892	56.227			145.1	88.761	34.612	54.149
	145.2	87.01	35.76	51.25			145.2	87.486	32.687	54.799			145.2	92.529	36.681	55.848			145.2	89.893	34.339	55.554
	145.3	88.25	35.376	52.874			145.3	85.891	33.537	52.354			145.3	90.739	34.245	56.494			145.3	91.913	36.575	55.339
	145.4	87.074	35.964	51.11			145.4	86.308	34.502	51.805			145.4	91.236	34.766	56.471			145.4	89.587	35.37	54.218
	145.5	89.151	38.104	51.047			145.5	87.556	34.623	52.933			145.5	90.002	34.946	55.056			145.5	87.323	35.246	52.077
	145.6	89.632	36.44	53.192			145.6	85.287	33.902	51.384			145.6	89.263	33.439	55.824			145.6	88.377	34.333	54.045
	145.7	89.545	36.788	52.757			145.7	84.115	33.427	50.688			145.7	88.44	32.167	56.273			145.7	86.425	32.542	53.883
	145.8	87.881	36.492	51.389			145.8	83.639	32.803	50.836			145.8	88.975	33.443	55.532			145.8	88.726	33.765	54.961
	145.9	90.631	38.855	51.775			145.9	86.457	33.824	52.633			145.9	88.095	35.714	52.381			145.9	88.274	33.516	54.758
	146	90.713	37.015	53.699			146	85.749	33.853	51.896			146	90.08	35.002	55.078			146	88.806	34.51	54.297
	146.1	91.081	37.895	53.187			146.1	86.103	33.283	52.82			146.1	90.239	33.734	56.505			146.1	89.327	34.417	54.911
	146.2	91.173	38.082	53.091			146.2	88.975	34.238	54.737			146.2	89.399	33.911	55.488			146.2	88.42	34.438	53.981
	146.3	91.785	38.059	53.727			146.3	84.625	31.765	52.859			146.3	90.054	34.838	55.216			146.3	89.786	35.966	53.82
	146.4	89.207	37.999	51.208			146.4	85.735	32.906	52.829			146.4	90.298	34.658	55.64			146.4	89.987	34.618	55.369
	146.5	90.568	36.322	54.246			146.5	83.861	31.847	52.014			146.5	90.818	35.021	55.798			146.5	90.399	34.726	55.674
	146.6	91.84	38.637	53.202			146.6	86.856	33.689	53.168			146.6	89.412	33.951	55.461			146.6	88.764	32.848	55.917
	146.7	89.769	37.027	52.742			146.7	84.875	33.626	51.249			146.7	88.613	33.581	55.032			146.7	89.383	34.823	54.56
	146.8	89.422	36.711	52.711			146.8	84.918	33.816	51.101			146.8	90.255	32.97	57.285			146.8	88.596	32.671	55.925
	146.9	90.228	37.545	52.683			146.9	85.136	34.059	51.078			146.9	89.543	33.815	55.728			146.9	88.326	33.092	55.235
	147	87.886	37.843	50.043			147	86.773	34.029	52.744			147	89.103	33.507	55.596			147	89.006	33.473	55.533
	147.1	90.982	37.664	53.319			147.1	89.791	34.12	55.671			147.1	87.697	33.913	53.785			147.1	90.169	34.667	55.503
	147.2	87.517	36.695	50.822			147.2	88.082	34.793	53.29			147.2	88.764	33.708	55.056			147.2	88.655	33.139	55.516
	147.3	88.847	37.438	51.41			147.3	88.258	34.915	53.343			147.3	88.327	34.658	53.669			147.3	88.388	33.535	54.853
	147.4	89.509	38.361	51.148			147.4	86.186	34.43	51.756			147.4	90.403	34.423	55.98			147.4	89.305	33.871	55.434
	147.5	88.139	38.399	49.741			147.5	86.682	35.007	51.676			147.5	91.564	35.441	56.123			147.5	91.741	34.027	57.713
	147.6	88.469	37.419	51.05			147.6	88.091	35.405	52.687			147.6	91.084	34.649	56.435			147.6	89.957	33.367	56.59
	147.7	89.122	37.271	51.852			147.7	85.132	34.742	50.39			147.7	88.344	32.974	55.37			147.7	90.963	34.719	56.245
	147.8	89.681	38.212	51.469			147.8	85.705	35.274	50.431			147.8	89.218	33.933	55.285			147.8	89.386	33.822	55.564
	147.9	90.551	37.425	53.126			147.9	84.701	34.888	49.813			147.9	90.025	35.428	54.597			147.9	89.034	32.874	56.16
	148	90.935	39.485	51.45			148	87.337	35.867	51.47			148	92.611	36.073	56.538			148	90.918	34.466	56.452
	148.1	88.826	38.172	50.655			148.1	84.746	34.002	50.744			148.1	89.402	32.591	56.811			148.1	90.056	33.052	57.004
	148.2	88.983	37.54	51.444			148.2	88.048	35.932	52.117			148.2	89.091	33.896	55.195			148.2	89.096	33.168	55.928
	148.3	87.924	35.901	52.023			148.3	88.931	34.703	54.228			148.3	88.542	34.396	54.147			148.3	90.065	33.732	56.333
	148.4	90.539	38.3	52.239			148.4	88.82	36.141	52.68			148.4	86.593	33.902	52.691			148.4	90.988	34.501	56.487
	148.5	92.925	38.356	54.569			148.5	87.621	35.078	52.543			148.5	89.266	34.379	54.887			148.5	90.284	34.417	55.867
	148.6	89.943	38.648	51.296			148.6	87.385	34.466	52.92			148.6	89.535	34.334	55.201			148.6	91.436	33.979	57.456
	148.7	89.662	37.361	52.301			148.7	85.347	34.086	51.261			148.7	88.688	34.09	54.598			148.7	91.495	34.929	56.566
	148.8	93.289	40.224	53.065			148.8	87.321	33.175	54.147			148.8	89.77	33.715	56.056			148.8	91.19	35.227	55.963
	148.9	90.561	38.198	52.363			148.9	86.012	33.556	52.457			148.9	89.765	34.089	55.677			148.9	89.071	33.899	55.173
	149	90.115	37.078	53.037			149	85.513	32.828	52.685			149	89.568	32.628	56.94			149	90.072	33.974	56.098
	149.1	89.219	37.627	51.592			149.1	86.408	34.824	51.585			149.1	88.129	33.375	54.754			149.1	91.874	35.59	56.285
	149.2	91.055	37.24	53.815			149.2	86.727	34.838	51.89			149.2	89.522	33.413	56.11			149.2	90.463	34.556	55.907
	149.3	86.354	34.718	51.636			149.3	87.227	35.241	51.985			149.3	90.099	33.773	56.325			149.3	89.263	34.656	54.607
	149.4	86.459	35.221	51.239			149.4	86.336	33.675	52.661			149.4	90.556	34.533	56.023			149.4	88.63	34.491	54.14
	149.5	90.1	36.447	53.654			149.5	88.556	34.819	53.737			149.5	92.244	33.448	58.795			149.5	89.612	33.875	55.737
	149.6	88.663	35.918	52.745			149.6	87.707	33.963	53.744			149.6	88.451	31.946	56.506			149.6	88.362	34.036	54.326
	149.7	89.25	35.967	53.283			149.7	87.298	34.32	52.978			149.7	89.506	33.336	56.17			149.7	89.934	34.424	55.51
	149.8	88.671	36.621	52.05			149.8	85.668	32.758	52.91			149.8	92.193	35.141	57.052			149.8	89.386	34.26	55.126
	149.9	87.751	35.405	52.346			149.9	86.149	33.71	52.439			149.9	92.24	33.914	58.326			149.9	90.296	34.3	55.996
	150	89.023	37.177	51.846			150	86.476	34.024	52.453			150	91.035	32.575	58.46			150	91.479	34.055	57.424
		89.4863	36.8267	52.6598				85.944	33.7808	52.1633				89.3074	34.3656	54.942				87.7772	33.6234	54.1539
		1.58353	1.01837	1.28527				1.45628	0.905852	1.13836				1.7523	1.12391	1.37097				1.69101	0.989269	1.27169
