# Supplementary material for: Interaction between β-lactoglobulin and EGCG under high-pressure by molecular dynamics simulation
Source: PLoS One. 2021 Dec 21;16(12):e0255866. doi: 10.1371/journal.pone.0255866 (PMC8691620; doi:10.1371/journal.pone.0255866)
Supplement: S3 File — (XLSX) [file pone.0255866.s003.xlsx]

## Sheet: Sheet1
	S3 file. changes of secondary structure of protein with simulation time after 100 ns
Treatment	time(ns)	Coil	β-sheet	Bend	Turn	α-helix		Treatment	time(ns)	Coil	β-sheet	Bend	Turn	α-helix		Treatment	time(ns)	Coil	β-sheet	Bend	Turn	α-helix		Treatment	time(ns)	Coil	β-sheet	Bend	Turn	α-helix		Treatment	time(ns)	Coil	β-sheet	Bend	Turn	α-helix
control	100.1	36	61	32	6	27		1-0.1MPa	100.1	34	62	30	16	17		1-600MPa	100.1	34	64	31	10	23		2-0.1MPa	100.1	34	65	27	13	25		2-600MPa	100.1	37	64	38	8	18
	100.2	34	62	31	9	26			100.2	31	63	28	14	21			100.2	33	65	33	9	22			100.2	30	66	30	17	21			100.2	39	63	32	8	23
	100.3	30	63	30	15	21			100.3	29	65	33	14	21			100.3	38	63	28	12	18			100.3	33	64	31	15	21			100.3	38	65	28	11	23
	100.4	32	63	36	4	27			100.4	31	65	26	14	26			100.4	33	65	28	18	15			100.4	33	63	32	15	21			100.4	35	65	38	7	20
	100.5	27	66	28	16	22			100.5	30	66	28	12	26			100.5	32	64	36	9	18			100.5	34	64	32	13	21			100.5	36	68	32	4	18
	100.6	35	59	28	12	22			100.6	30	66	26	19	21			100.6	37	62	34	8	18			100.6	36	62	30	15	21			100.6	34	70	31	12	14
	100.7	34	69	28	5	22			100.7	32	65	27	13	25			100.7	30	69	29	16	18			100.7	30	66	31	16	21			100.7	34	64	36	7	22
	100.8	35	59	29	13	26			100.8	30	66	29	21	13			100.8	32	64	31	14	18			100.8	31	66	27	19	21			100.8	36	62	35	8	22
	100.9	31	66	29	16	17			100.9	33	62	31	11	25			100.9	31	68	30	10	23			100.9	33	65	28	17	21			100.9	37	63	29	14	22
	101	37	58	29	16	19			101	32	62	30	14	21			101	33	65	30	13	18			101	34	63	33	12	22			101	34	65	34	10	19
	101.1	33	66	25	13	25			101.1	31	63	30	16	21			101.1	32	67	28	14	18			101.1	38	58	34	13	21			101.1	38	64	35	6	19
	101.2	38	58	28	17	18			101.2	36	54	30	18	21			101.2	36	62	33	13	18			101.2	36	61	33	13	21			101.2	42	60	35	9	18
	101.3	34	61	33	10	21			101.3	34	61	32	14	17			101.3	33	64	31	20	14			101.3	37	59	32	14	22			101.3	31	71	37	14	12
	101.4	33	62	27	18	19			101.4	31	65	28	21	17			101.4	33	67	28	12	22			101.4	33	62	31	17	21			101.4	31	70	35	7	22
	101.5	32	63	32	10	25			101.5	32	63	29	12	21			101.5	35	63	27	14	23			101.5	33	65	30	15	21			101.5	36	65	33	8	23
	101.6	37	62	29	12	22			101.6	30	64	32	12	21			101.6	34	63	32	15	18			101.6	34	64	30	15	21			101.6	29	72	37	9	18
	101.7	32	61	30	13	26			101.7	29	65	34	11	17			101.7	34	64	28	18	15			101.7	34	63	32	14	21			101.7	35	67	34	4	23
	101.8	32	64	28	14	21			101.8	30	65	31	12	21			101.8	33	64	31	14	20			101.8	34	63	33	13	21			101.8	37	65	33	2	23
	101.9	32	65	26	14	22			101.9	31	63	32	10	26			101.9	33	64	29	17	19			101.9	35	62	29	18	20			101.9	39	61	35	9	19
	102	30	63	39	7	17			102	30	65	31	12	21			102	35	62	29	20	13			102	34	64	28	20	18			102	36	65	33	9	22
	102.1	30	61	29	16	22			102.1	30	65	35	11	21			102.1	35	62	28	15	18			102.1	32	63	30	17	21			102.1	39	62	35	13	16
	102.2	33	62	28	14	25			102.2	36	62	26	13	17			102.2	34	62	35	12	19			102.2	31	69	30	13	21			102.2	39	60	33	11	19
	102.3	32	61	34	10	21			102.3	30	66	30	12	21			102.3	33	64	31	12	19			102.3	31	66	31	15	21			102.3	36	66	35	11	14
	102.4	33	62	34	8	22			102.4	30	65	30	17	17			102.4	36	64	29	12	18			102.4	31	65	35	9	21			102.4	37	65	31	14	18
	102.5	33	63	32	10	21			102.5	33	60	28	13	25			102.5	36	64	27	14	18			102.5	31	65	30	17	21			102.5	38	66	31	12	18
	102.6	33	60	30	12	26			102.6	36	59	31	13	21			102.6	34	63	30	12	23			102.6	32	64	31	15	21			102.6	37	67	33	9	19
	102.7	31	63	32	11	21			102.7	32	63	29	13	25			102.7	35	64	29	11	23			102.7	36	61	29	15	21			102.7	34	65	35	12	16
	102.8	34	65	25	16	18			102.8	31	66	28	15	22			102.8	34	64	28	15	18			102.8	33	66	31	13	21			102.8	32	69	32	10	22
	102.9	32	65	26	17	22			102.9	30	66	30	11	25			102.9	36	63	31	10	19			102.9	34	61	31	15	21			102.9	35	67	30	14	19
	103	38	61	28	9	26			103	32	63	33	8	26			103	33	64	31	13	18			103	33	65	30	19	17			103	34	65	33	11	22
	103.1	35	62	32	7	26			103.1	30	66	26	16	21			103.1	33	64	31	12	22			103.1	34	66	29	15	17			103.1	36	65	38	1	22
	103.2	35	63	26	17	21			103.2	33	63	32	11	13			103.2	35	64	30	17	16			103.2	33	67	29	12	22			103.2	37	64	33	6	22
	103.3	33	63	28	14	21			103.3	29	66	29	17	21			103.3	36	64	28	16	18			103.3	34	66	26	16	21			103.3	35	67	25	13	22
	103.4	32	66	26	14	21			103.4	39	54	27	17	13			103.4	33	64	31	16	18			103.4	30	67	28	18	21			103.4	36	64	35	6	24
	103.5	35	61	34	10	17			103.5	34	63	27	14	21			103.5	34	63	31	16	18			103.5	33	66	29	14	21			103.5	34	67	32	11	18
	103.6	36	62	27	11	26			103.6	31	63	34	10	21			103.6	35	64	30	15	18			103.6	35	67	24	17	21			103.6	32	73	29	9	22
	103.7	40	57	34	9	18			103.7	34	62	27	13	25			103.7	34	64	30	13	18			103.7	33	65	28	16	21			103.7	35	69	32	7	22
	103.8	35	58	28	11	22			103.8	33	65	30	10	21			103.8	34	65	30	11	19			103.8	32	62	31	17	21			103.8	31	72	34	6	19
	103.9	37	59	32	10	21			103.9	31	67	28	12	21			103.9	36	64	33	15	14			103.9	33	65	32	13	21			103.9	36	68	31	11	18
	104	35	62	29	11	25			104	31	64	35	8	21			104	38	64	22	16	22			104	31	66	31	14	22			104	32	72	31	7	22
	104.1	34	61	29	9	26			104.1	30	65	28	12	21			104.1	36	64	29	11	22			104.1	33	66	29	15	21			104.1	32	72	33	6	18
	104.2	34	63	32	7	26			104.2	31	63	31	17	17			104.2	32	64	30	14	22			104.2	34	63	32	14	21			104.2	38	64	34	7	22
	104.3	36	61	32	7	26			104.3	30	66	26	23	17			104.3	35	64	28	13	22			104.3	39	60	28	15	22			104.3	40	62	30	15	18
	104.4	35	62	31	9	25			104.4	35	60	31	12	21			104.4	34	64	29	14	18			104.4	33	66	27	17	21			104.4	35	67	32	9	22
	104.5	36	59	38	3	22			104.5	34	64	28	20	13			104.5	34	62	32	13	18			104.5	34	65	31	13	21			104.5	38	63	35	10	18
	104.6	35	61	31	10	25			104.6	29	63	27	19	17			104.6	35	64	27	14	19			104.6	33	66	31	12	22			104.6	36	65	31	9	23
	104.7	38	57	36	6	25			104.7	28	66	26	20	19			104.7	37	64	25	14	22			104.7	34	66	28	14	22			104.7	37	62	32	8	23
	104.8	35	62	28	9	25			104.8	32	64	34	15	17			104.8	36	63	26	15	22			104.8	39	60	27	16	21			104.8	36	65	39	6	18
	104.9	35	61	28	18	20			104.9	34	63	31	10	21			104.9	38	61	30	10	23			104.9	29	68	25	21	21			104.9	35	63	36	7	23
	105	33	64	32	8	21			105	29	64	29	19	21			105	35	63	30	11	23			105	34	64	28	13	25			105	32	63	31	20	18
	105.1	33	63	31	10	21			105.1	33	65	26	15	17			105.1	38	63	27	19	15			105.1	31	67	26	15	21			105.1	31	70	36	10	18
	105.2	34	66	27	9	22			105.2	31	65	26	16	21			105.2	34	64	26	16	22			105.2	32	65	29	12	26			105.2	39	63	32	12	18
	105.3	34	67	28	13	17			105.3	32	63	31	14	21			105.3	35	64	29	13	18			105.3	31	66	27	16	21			105.3	31	66	33	16	19
	105.4	36	61	30	13	19			105.4	30	66	29	17	17			105.4	32	64	29	15	22			105.4	28	66	28	17	25			105.4	36	67	37	7	18
	105.5	36	63	25	17	21			105.5	29	65	26	17	25			105.5	35	63	33	10	18			105.5	30	67	27	15	25			105.5	36	62	33	15	18
	105.6	30	66	33	9	17			105.6	30	65	27	15	25			105.6	35	63	27	19	18			105.6	27	68	27	16	26			105.6	30	71	36	5	23
	105.7	37	60	30	11	17			105.7	31	64	27	16	21			105.7	37	58	34	9	22			105.7	32	64	28	15	25			105.7	37	62	29	13	24
	105.8	33	64	32	13	17			105.8	29	65	35	12	21			105.8	36	64	28	13	18			105.8	29	67	26	17	25			105.8	38	64	26	18	19
	105.9	38	58	35	10	17			105.9	33	61	31	18	13			105.9	36	62	31	10	22			105.9	34	64	26	15	25			105.9	30	70	29	16	20
	106	35	62	32	13	17			106	34	61	31	12	21			106	36	61	35	9	18			106	28	68	26	16	26			106	34	64	33	11	20
	106.1	38	62	25	12	25			106.1	28	66	34	10	21			106.1	31	64	32	16	16			106.1	31	67	26	16	21			106.1	34	68	32	11	20
	106.2	34	63	26	17	18			106.2	33	62	30	16	17			106.2	33	67	28	13	18			106.2	31	67	28	14	21			106.2	37	64	30	12	22
	106.3	33	64	24	21	17			106.3	29	62	29	17	17			106.3	34	64	30	16	18			106.3	30	65	25	19	25			106.3	35	62	36	9	22
	106.4	32	62	34	13	13			106.4	28	66	30	14	21			106.4	34	64	28	14	22			106.4	30	65	31	14	21			106.4	34	66	29	14	22
	106.5	32	69	24	13	17			106.5	29	64	31	12	26			106.5	36	62	30	17	14			106.5	31	65	26	17	25			106.5	35	67	32	9	22
	106.6	31	66	28	11	17			106.6	32	64	30	11	25			106.6	35	64	27	13	23			106.6	33	62	26	16	26			106.6	33	67	29	14	22
	106.7	33	62	28	15	21			106.7	29	64	36	13	17			106.7	33	64	29	14	19			106.7	29	67	26	17	25			106.7	34	66	33	12	14
	106.8	32	62	32	12	21			106.8	31	63	32	11	25			106.8	37	59	31	9	23			106.8	31	67	28	13	25			106.8	35	67	27	14	22
	106.9	37	60	28	13	21			106.9	36	61	31	13	17			106.9	33	63	30	11	22			106.9	31	64	27	17	25			106.9	38	65	34	9	18
	107	37	60	32	8	25			107	35	62	32	12	21			107	36	63	27	13	23			107	32	63	25	19	25			107	35	67	38	3	19
	107.1	35	61	34	11	21			107.1	29	64	31	13	25			107.1	33	64	31	10	24			107.1	34	60	24	20	24			107.1	31	67	35	10	19
	107.2	35	62	30	11	21			107.2	30	67	31	10	21			107.2	35	62	29	14	19			107.2	30	63	28	16	24			107.2	33	66	37	14	15
	107.3	38	58	29	13	21			107.3	27	66	29	22	17			107.3	38	62	27	18	14			107.3	30	66	26	18	24			107.3	32	67	34	12	20
	107.4	34	62	29	12	25			107.4	32	65	32	13	17			107.4	34	63	31	11	23			107.4	34	62	30	12	26			107.4	32	66	30	16	21
	107.5	34	62	31	11	21			107.5	32	63	29	13	25			107.5	34	63	29	18	18			107.5	28	67	27	18	21			107.5	31	67	37	5	25
	107.6	34	60	28	16	21			107.6	32	60	30	15	17			107.6	36	60	28	15	23			107.6	31	63	26	16	26			107.6	27	70	30	14	20
	107.7	34	59	32	14	17			107.7	32	63	37	15	15			107.7	36	63	27	14	22			107.7	33	62	31	14	21			107.7	30	66	37	10	22
	107.8	36	59	28	14	21			107.8	36	60	26	13	25			107.8	34	63	29	17	16			107.8	28	67	29	15	25			107.8	33	64	36	11	20
	107.9	32	71	20	15	21			107.9	30	65	31	12	21			107.9	38	59	34	8	20			107.9	35	64	25	15	25			107.9	30	68	30	14	19
	108	36	61	27	13	25			108	39	57	30	9	25			108	32	64	37	9	20			108	31	66	28	15	21			108	36	66	31	11	15
	108.1	32	62	28	19	21			108.1	34	58	31	10	26			108.1	37	62	27	18	18			108.1	30	64	31	18	21			108.1	27	69	34	13	19
	108.2	32	68	25	12	21			108.2	33	64	29	11	25			108.2	31	64	31	18	18			108.2	32	64	30	13	25			108.2	31	70	34	10	14
	108.3	34	62	30	11	21			108.3	34	61	29	15	22			108.3	36	62	28	14	19			108.3	32	65	26	20	21			108.3	38	63	34	9	18
	108.4	35	61	31	10	21			108.4	31	64	29	14	21			108.4	32	64	32	13	18			108.4	35	62	25	20	21			108.4	40	68	30	5	19
	108.5	33	68	27	12	19			108.5	34	64	28	14	22			108.5	34	67	27	11	23			108.5	34	64	25	20	21			108.5	34	70	32	8	18
	108.6	34	61	27	16	21			108.6	36	63	26	15	22			108.6	39	60	30	14	19			108.6	33	65	24	18	21			108.6	37	62	27	14	18
	108.7	36	61	26	13	25			108.7	33	62	27	15	25			108.7	34	62	32	12	19			108.7	31	64	28	17	21			108.7	35	64	33	12	18
	108.8	36	62	29	15	17			108.8	30	65	29	17	17			108.8	33	62	30	11	25			108.8	36	65	23	15	25			108.8	36	60	33	16	19
	108.9	37	58	36	6	25			108.9	37	60	31	17	17			108.9	35	64	29	12	19			108.9	33	65	29	17	20			108.9	35	65	35	5	22
	109	36	64	29	8	25			109	34	64	28	16	17			109	36	61	31	11	23			109	35	65	26	14	21			109	36	60	38	6	18
	109.1	38	61	26	13	21			109.1	34	60	31	16	21			109.1	34	63	29	12	24			109.1	34	64	29	17	20			109.1	36	63	35	9	22
	109.2	38	60	33	7	21			109.2	33	62	28	12	26			109.2	35	62	31	15	19			109.2	34	66	26	14	24			109.2	38	64	31	9	14
	109.3	34	63	30	18	17			109.3	31	64	29	20	17			109.3	36	61	32	15	18			109.3	34	64	29	17	17			109.3	34	63	33	10	22
	109.4	34	63	30	13	22			109.4	37	58	28	17	17			109.4	34	64	26	16	19			109.4	36	64	27	16	15			109.4	34	65	34	13	19
	109.5	33	64	25	18	18			109.5	29	66	28	22	17			109.5	30	64	35	15	18			109.5	37	61	28	16	21			109.5	28	71	34	8	24
	109.6	32	64	35	8	18			109.6	34	61	30	12	25			109.6	34	64	28	15	18			109.6	35	65	26	13	25			109.6	35	64	30	14	19
	109.7	31	64	28	16	23			109.7	32	65	25	15	25			109.7	35	64	29	14	20			109.7	38	60	29	13	20			109.7	37	64	32	9	22
	109.8	34	58	37	11	18			109.8	30	64	29	22	17			109.8	33	64	31	14	14			109.8	37	63	26	15	20			109.8	36	62	33	15	12
	109.9	33	62	31	16	19			109.9	31	63	26	14	26			109.9	32	64	28	16	22			109.9	30	68	24	18	21			109.9	30	70	29	17	19
	110	36	59	37	4	18			110	28	66	29	17	22			110	37	62	32	14	14			110	34	65	25	16	21			110	35	65	34	8	21
	110.1	34	65	30	10	23			110.1	31	65	28	18	17			110.1	34	64	32	11	18			110.1	38	61	31	10	24			110.1	38	63	35	6	22
	110.2	38	61	30	11	19			110.2	31	64	27	15	25			110.2	32	64	34	9	23			110.2	36	62	33	14	19			110.2	34	65	33	15	16
	110.3	30	64	32	11	21			110.3	34	62	31	13	22			110.3	34	64	27	14	23			110.3	34	65	27	14	21			110.3	35	62	34	15	18
	110.4	28	67	23	21	19			110.4	32	61	30	16	21			110.4	35	63	28	14	19			110.4	34	65	27	15	22			110.4	33	68	30	10	23
	110.5	34	63	27	13	21			110.5	31	64	29	12	26			110.5	33	64	28	18	19			110.5	34	67	25	22	16			110.5	38	60	32	12	22
	110.6	30	64	32	12	23			110.6	33	65	28	12	21			110.6	35	64	25	16	19			110.6	33	64	28	14	21			110.6	37	63	32	18	14
	110.7	34	62	33	8	25			110.7	30	65	27	14	26			110.7	34	64	32	9	23			110.7	31	65	25	18	24			110.7	32	70	35	7	18
	110.8	34	62	32	13	21			110.8	30	62	29	16	21			110.8	37	61	33	11	20			110.8	34	64	23	18	21			110.8	36	63	34	13	19
	110.9	38	61	27	11	21			110.9	31	66	29	16	17			110.9	37	62	29	12	22			110.9	33	67	22	19	20			110.9	36	63	35	10	19
	111	37	62	24	15	17			111	30	66	28	13	25			111	38	60	27	14	22			111	34	65	23	18	20			111	31	68	30	16	19
	111.1	36	60	33	8	21			111.1	30	67	29	11	25			111.1	34	63	29	15	18			111.1	34	64	27	14	25			111.1	30	66	34	16	19
	111.2	40	60	29	11	18			111.2	31	64	31	15	21			111.2	36	63	26	18	19			111.2	36	65	24	14	24			111.2	34	62	37	12	19
	111.3	35	62	24	17	21			111.3	30	66	22	27	17			111.3	36	64	26	14	22			111.3	38	59	26	13	25			111.3	35	61	31	19	18
	111.4	35	60	36	10	17			111.4	29	66	32	13	22			111.4	36	64	26	12	24			111.4	36	64	28	10	25			111.4	34	62	36	13	19
	111.5	35	66	26	11	21			111.5	31	66	28	16	21			111.5	34	64	29	17	18			111.5	33	65	27	14	21			111.5	34	64	29	16	14
	111.6	34	61	27	14	21			111.6	30	67	27	14	21			111.6	34	63	29	13	23			111.6	36	65	22	16	21			111.6	32	68	32	16	14
	111.7	35	59	32	14	17			111.7	31	65	28	17	21			111.7	34	64	28	13	20			111.7	36	61	27	15	20			111.7	37	64	29	15	19
	111.8	31	68	28	10	21			111.8	28	67	29	12	26			111.8	31	64	31	14	22			111.8	35	63	24	17	20			111.8	31	68	30	13	20
	111.9	31	65	31	16	15			111.9	30	66	29	16	21			111.9	35	61	32	11	20			111.9	33	67	23	17	20			111.9	31	70	26	15	19
	112	33	67	25	11	22			112	34	64	33	14	17			112	35	64	29	21	10			112	36	65	23	18	21			112	33	68	27	16	20
	112.1	33	64	29	9	17			112.1	29	65	32	11	25			112.1	34	64	28	13	23			112.1	35	65	26	13	21			112.1	30	68	29	13	22
	112.2	33	66	29	7	26			112.2	31	63	30	13	25			112.2	34	63	29	14	19			112.2	35	64	24	21	19			112.2	29	69	23	20	19
	112.3	29	61	38	9	21			112.3	30	67	31	13	21			112.3	35	64	29	13	18			112.3	34	65	27	13	24			112.3	31	68	25	18	19
	112.4	34	65	29	9	25			112.4	32	60	28	15	25			112.4	37	63	29	14	19			112.4	35	64	26	15	20			112.4	33	66	32	14	14
	112.5	32	64	30	16	17			112.5	31	66	27	22	13			112.5	37	64	25	14	22			112.5	34	65	24	17	20			112.5	31	68	35	12	19
	112.6	36	59	33	8	26			112.6	28	67	29	13	25			112.6	36	64	28	13	18			112.6	36	64	25	13	25			112.6	28	68	31	18	18
	112.7	32	63	34	8	25			112.7	27	66	33	11	25			112.7	37	64	27	11	23			112.7	35	65	26	15	22			112.7	31	68	30	19	14
	112.8	37	60	36	5	21			112.8	29	66	31	11	25			112.8	37	63	28	11	23			112.8	34	64	27	13	25			112.8	28	70	29	17	18
	112.9	36	62	31	12	21			112.9	31	67	28	15	18			112.9	35	64	27	18	18			112.9	34	62	27	15	25			112.9	32	69	31	19	14
	113	32	63	25	18	21			113	32	63	28	20	13			113	36	64	26	14	22			113	36	64	23	15	25			113	28	72	27	16	22
	113.1	38	59	26	14	22			113.1	28	66	28	15	25			113.1	33	64	33	14	18			113.1	38	62	28	14	21			113.1	33	68	28	14	22
	113.2	38	61	30	12	21			113.2	31	64	27	16	21			113.2	32	64	28	20	15			113.2	37	60	22	18	26			113.2	33	67	30	12	22
	113.3	35	61	29	13	18			113.3	30	66	24	17	25			113.3	38	64	24	17	19			113.3	36	61	26	16	24			113.3	38	65	27	12	20
	113.4	35	61	29	17	17			113.4	28	67	27	16	21			113.4	35	66	20	18	19			113.4	41	60	25	16	21			113.4	34	65	27	21	18
	113.5	34	63	30	15	17			113.5	31	62	32	16	21			113.5	35	62	28	18	15			113.5	33	64	28	14	21			113.5	34	64	31	12	18
	113.6	33	64	30	14	21			113.6	29	68	23	18	21			113.6	37	63	24	17	15			113.6	37	64	22	17	20			113.6	35	64	25	17	18
	113.7	37	62	28	9	26			113.7	32	64	33	16	17			113.7	34	65	29	15	19			113.7	36	65	19	20	20			113.7	35	66	29	19	16
	113.8	31	63	31	16	21			113.8	27	67	29	17	22			113.8	35	62	33	9	23			113.8	38	62	20	23	16			113.8	29	69	31	23	13
	113.9	34	64	30	13	17			113.9	34	59	34	9	25			113.9	36	64	29	16	14			113.9	38	62	22	17	20			113.9	35	68	24	19	19
	114	38	61	28	11	17			114	33	63	29	15	22			114	33	67	29	16	14			114	33	65	25	16	21			114	32	67	27	17	18
	114.1	36	58	28	12	21			114.1	31	65	30	10	26			114.1	32	67	29	12	22			114.1	34	64	27	14	21			114.1	35	65	30	16	15
	114.2	36	62	25	15	17			114.2	29	66	26	13	25			114.2	34	67	29	12	14			114.2	35	65	23	16	24			114.2	33	69	34	11	18
	114.3	36	65	26	10	25			114.3	28	66	30	16	22			114.3	32	67	29	10	24			114.3	37	65	24	16	21			114.3	37	60	39	10	15
	114.4	36	60	34	11	21			114.4	29	64	29	14	25			114.4	34	67	31	9	18			114.4	36	62	27	14	21			114.4	31	68	34	13	10
	114.5	38	59	35	6	21			114.5	29	66	29	12	26			114.5	34	65	34	10	19			114.5	35	65	24	11	25			114.5	33	65	33	12	22
	114.6	37	66	23	15	17			114.6	32	62	31	14	22			114.6	32	67	31	11	18			114.6	36	64	24	16	20			114.6	33	65	30	10	23
	114.7	34	62	28	12	23			114.7	30	64	34	18	13			114.7	35	66	27	16	18			114.7	34	65	27	12	26			114.7	31	67	36	12	16
	114.8	35	60	30	16	17			114.8	31	65	31	13	17			114.8	31	67	26	16	19			114.8	37	62	26	15	17			114.8	35	63	35	9	23
	114.9	36	67	25	6	21			114.9	30	64	30	17	21			114.9	32	65	29	15	18			114.9	35	65	23	17	23			114.9	33	64	34	11	14
	115	36	62	30	9	22			115	30	65	32	15	17			115	33	67	26	14	19			115	37	64	22	17	20			115	32	67	30	13	20
	115.1	37	59	32	9	17			115.1	29	66	31	12	21			115.1	34	64	28	19	14			115.1	35	63	29	14	19			115.1	34	65	32	15	19
	115.2	37	63	27	14	21			115.2	34	60	32	19	13			115.2	33	64	29	19	14			115.2	34	65	24	15	25			115.2	34	65	30	13	23
	115.3	32	61	30	15	21			115.3	29	64	38	10	21			115.3	35	64	28	14	18			115.3	39	64	20	16	24			115.3	35	62	31	11	22
	115.4	36	62	31	9	17			115.4	28	66	29	18	21			115.4	39	60	27	16	14			115.4	35	66	22	16	22			115.4	33	66	30	14	19
	115.5	35	63	29	14	17			115.5	29	65	31	19	13			115.5	32	67	25	22	10			115.5	36	64	25	14	24			115.5	38	62	28	12	17
	115.6	35	66	26	10	21			115.6	35	59	33	16	17			115.6	35	67	24	13	23			115.6	36	64	20	19	21			115.6	40	61	36	5	23
	115.7	33	61	35	9	17			115.7	32	65	25	16	21			115.7	32	67	29	13	18			115.7	39	60	23	14	21			115.7	37	63	32	10	22
	115.8	33	62	28	14	21			115.8	31	64	30	17	11			115.8	33	67	27	14	18			115.8	35	65	25	15	23			115.8	35	62	33	12	19
	115.9	35	61	33	12	21			115.9	31	66	29	19	17			115.9	32	70	24	15	18			115.9	36	65	22	21	19			115.9	34	65	31	15	19
	116	33	63	27	19	13			116	31	65	25	20	21			116	34	67	27	13	18			116	36	65	28	13	21			116	34	65	32	10	18
	116.1	34	59	38	7	17			116.1	31	65	24	21	21			116.1	33	68	28	15	15			116.1	38	63	22	16	21			116.1	38	60	32	10	18
	116.2	34	64	27	16	17			116.2	33	64	26	14	21			116.2	36	64	27	13	19			116.2	36	65	22	16	21			116.2	35	66	32	7	22
	116.3	37	65	23	12	17			116.3	30	66	28	21	17			116.3	35	63	26	16	22			116.3	34	66	28	14	21			116.3	33	65	32	15	14
	116.4	35	62	30	9	22			116.4	30	65	27	14	26			116.4	33	67	29	14	19			116.4	31	64	34	8	26			116.4	35	64	34	9	23
	116.5	38	57	30	11	18			116.5	32	63	30	17	17			116.5	34	67	27	11	22			116.5	34	63	27	16	19			116.5	37	62	32	12	22
	116.6	33	63	36	10	17			116.6	30	64	28	13	21			116.6	33	65	29	15	18			116.6	36	62	30	17	15			116.6	38	64	34	6	23
	116.7	34	63	27	12	21			116.7	29	66	30	16	21			116.7	32	66	30	18	10			116.7	34	64	27	13	25			116.7	38	65	30	15	17
	116.8	37	62	24	15	21			116.8	30	66	26	17	17			116.8	33	67	27	13	18			116.8	40	58	28	11	20			116.8	39	61	29	11	19
	116.9	33	61	36	15	13			116.9	29	65	28	18	21			116.9	36	66	21	21	17			116.9	38	62	27	12	21			116.9	33	66	29	14	19
	117	35	60	30	16	21			117	31	64	28	14	21			117	33	67	25	14	22			117	36	62	28	13	24			117	35	64	30	17	15
	117.1	36	62	27	12	25			117.1	30	66	28	14	21			117.1	33	65	28	18	14			117.1	37	64	25	12	25			117.1	41	59	24	23	10
	117.2	35	63	30	10	21			117.2	31	66	23	17	17			117.2	33	65	26	14	22			117.2	33	66	24	20	20			117.2	35	67	29	10	18
	117.3	36	60	35	6	21			117.3	34	64	27	21	13			117.3	37	64	29	10	18			117.3	30	66	29	16	19			117.3	34	64	30	19	15
	117.4	35	63	27	12	21			117.4	35	61	25	16	21			117.4	34	63	26	25	10			117.4	33	65	27	13	25			117.4	39	64	27	18	14
	117.5	40	57	32	8	21			117.5	30	66	26	16	21			117.5	37	61	32	12	18			117.5	33	67	25	13	25			117.5	39	60	27	15	18
	117.6	35	62	27	14	21			117.6	33	57	27	17	17			117.6	37	64	30	15	12			117.6	32	66	30	15	20			117.6	40	64	30	14	14
	117.7	36	60	35	7	21			117.7	34	60	29	20	17			117.7	35	64	24	19	19			117.7	35	64	32	8	24			117.7	35	67	26	14	19
	117.8	36	60	28	12	25			117.8	31	65	27	22	11			117.8	35	63	31	12	18			117.8	35	66	25	16	21			117.8	35	66	31	10	22
	117.9	31	60	33	12	21			117.9	34	62	30	15	21			117.9	34	64	32	15	14			117.9	33	66	30	10	24			117.9	38	66	26	14	18
	118	32	63	32	10	21			118	30	66	28	17	13			118	36	64	27	21	14			118	36	64	26	11	25			118	36	66	24	21	14
	118.1	31	62	29	16	17			118.1	32	66	25	19	17			118.1	36	63	29	13	18			118.1	33	65	30	12	24			118.1	32	70	23	23	14
	118.2	35	60	38	5	21			118.2	30	66	25	21	17			118.2	36	62	27	16	18			118.2	34	64	31	15	20			118.2	34	66	28	11	19
	118.3	39	62	28	8	21			118.3	31	66	28	12	21			118.3	35	62	27	16	18			118.3	36	63	30	15	20			118.3	41	61	31	9	19
	118.4	31	69	23	14	21			118.4	35	62	30	15	17			118.4	35	64	28	14	18			118.4	37	63	28	12	24			118.4	34	66	31	16	18
	118.5	36	61	28	13	21			118.5	31	67	26	17	17			118.5	37	62	30	12	18			118.5	32	67	29	13	20			118.5	34	66	29	16	14
	118.6	36	62	31	8	25			118.6	30	70	22	20	17			118.6	34	64	26	17	18			118.6	34	66	26	14	24			118.6	34	65	34	12	19
	118.7	34	61	31	12	17			118.7	31	66	26	22	17			118.7	34	67	26	13	22			118.7	37	66	27	14	20			118.7	37	62	28	16	18
	118.8	32	62	37	7	17			118.8	31	66	27	12	26			118.8	37	64	28	12	18			118.8	34	65	29	15	21			118.8	36	64	33	12	19
	118.9	33	66	26	18	15			118.9	33	63	27	26	13			118.9	37	66	25	15	19			118.9	33	65	28	12	26			118.9	34	66	31	11	19
	119	38	61	25	12	26			119	29	67	26	16	21			119	38	64	29	9	22			119	37	64	25	13	25			119	33	66	34	15	14
	119.1	38	60	31	11	15			119.1	31	65	26	16	21			119.1	39	64	25	15	19			119.1	33	66	29	10	26			119.1	38	63	29	9	23
	119.2	33	64	34	10	21			119.2	29	66	25	18	17			119.2	38	64	28	11	17			119.2	33	67	24	16	24			119.2	36	64	33	14	15
	119.3	35	61	30	13	15			119.3	33	65	27	21	13			119.3	35	64	28	17	18			119.3	36	65	25	14	21			119.3	39	58	30	18	15
	119.4	36	60	37	8	21			119.4	36	59	31	18	13			119.4	33	64	29	14	19			119.4	34	66	28	12	24			119.4	31	66	30	15	22
	119.5	37	62	28	11	21			119.5	30	65	26	17	21			119.5	37	58	28	18	19			119.5	35	66	27	11	25			119.5	34	65	33	16	14
	119.6	35	61	34	7	21			119.6	36	59	26	19	17			119.6	39	58	28	12	19			119.6	36	62	28	20	17			119.6	35	66	29	9	22
	119.7	33	63	33	8	25			119.7	37	60	27	11	25			119.7	35	62	30	19	14			119.7	35	65	25	18	21			119.7	31	68	27	20	19
	119.8	37	62	28	11	21			119.8	30	67	27	14	17			119.8	35	62	29	15	18			119.8	38	62	29	15	20			119.8	36	63	26	16	22
	119.9	32	64	33	9	21			119.9	29	67	28	17	21			119.9	36	63	24	18	18			119.9	35	63	28	12	26			119.9	35	66	27	20	14
	120	36	60	30	13	17			120	33	60	26	20	17			120	35	64	25	16	19			120	32	64	27	20	21			120	31	68	28	24	14
	120.1	34	63	27	14	17			120.1	36	60	25	18	21			120.1	34	64	31	9	20			120.1	34	63	29	15	20			120.1	43	54	28	20	14
	120.2	33	63	29	12	25			120.2	32	64	24	17	25			120.2	40	58	28	10	14			120.2	35	62	30	13	21			120.2	36	63	25	17	23
	120.3	34	67	27	5	22			120.3	32	64	31	15	17			120.3	35	64	25	21	14			120.3	35	62	29	13	25			120.3	35	66	31	14	19
	120.4	38	61	25	13	21			120.4	27	67	28	22	15			120.4	37	64	21	18	18			120.4	32	64	26	18	21			120.4	33	67	26	21	10
	120.5	32	63	33	12	18			120.5	33	62	25	22	17			120.5	38	60	29	13	19			120.5	34	63	31	11	25			120.5	36	65	30	13	18
	120.6	40	60	30	7	17			120.6	29	66	27	16	21			120.6	35	67	26	16	18			120.6	34	63	31	11	25			120.6	33	67	31	15	18
	120.7	32	65	33	8	21			120.7	33	65	25	18	21			120.7	33	64	29	18	18			120.7	34	62	31	10	26			120.7	33	68	28	22	14
	120.8	35	62	32	8	21			120.8	33	62	28	18	17			120.8	40	60	29	18	15			120.8	35	64	29	11	25			120.8	36	64	32	16	14
	120.9	39	58	31	9	18			120.9	33	66	23	20	17			120.9	36	61	32	13	19			120.9	33	64	31	11	25			120.9	38	61	36	12	14
	121	35	63	29	11	17			121	31	66	25	16	21			121	38	61	30	15	18			121	36	64	29	14	21			121	39	61	32	18	14
	121.1	34	62	33	12	17			121.1	30	66	26	14	26			121.1	36	62	30	13	19			121.1	35	65	24	16	21			121.1	35	62	31	17	19
	121.2	34	63	27	14	17			121.2	27	67	27	21	17			121.2	33	64	27	17	18			121.2	38	61	29	11	22			121.2	35	64	31	17	18
	121.3	34	61	42	4	17			121.3	31	66	27	14	21			121.3	34	64	27	18	19			121.3	35	62	30	12	21			121.3	33	67	31	15	19
	121.4	31	63	28	14	21			121.4	31	64	28	14	21			121.4	39	61	29	15	18			121.4	36	62	29	11	25			121.4	38	65	30	15	14
	121.5	36	63	31	7	22			121.5	30	66	28	13	25			121.5	35	64	28	13	22			121.5	32	65	26	13	25			121.5	32	65	37	11	14
	121.6	31	66	25	12	21			121.6	29	66	29	13	25			121.6	38	61	29	12	22			121.6	36	62	32	9	25			121.6	33	65	32	14	18
	121.7	33	63	33	10	17			121.7	32	65	25	14	26			121.7	35	64	29	16	18			121.7	38	60	29	10	26			121.7	42	61	32	12	18
	121.8	33	62	32	14	15			121.8	31	65	26	22	17			121.8	33	64	31	12	19			121.8	37	63	28	13	20			121.8	36	65	28	15	18
	121.9	32	66	30	14	17			121.9	30	66	26	15	25			121.9	34	64	29	17	18			121.9	37	62	31	11	20			121.9	34	64	36	10	18
	122	32	63	28	14	25			122	30	66	24	16	26			122	33	64	29	13	23			122	34	63	32	13	22			122	35	65	38	5	22
	122.1	34	63	27	18	20			122.1	27	66	25	19	25			122.1	33	64	31	17	14			122.1	35	64	29	12	21			122.1	37	61	30	13	22
	122.2	34	62	29	12	25			122.2	32	62	27	17	17			122.2	34	63	30	14	18			122.2	35	64	29	12	21			122.2	35	64	31	17	18
	122.3	34	64	28	16	17			122.3	29	63	26	18	21			122.3	36	63	30	14	15			122.3	34	59	28	15	25			122.3	36	64	29	18	14
	122.4	35	61	37	5	21			122.4	30	67	26	14	25			122.4	34	64	29	17	18			122.4	35	64	29	12	21			122.4	38	60	31	14	18
	122.5	34	60	33	10	25			122.5	33	63	24	20	21			122.5	37	64	24	22	14			122.5	36	64	28	12	24			122.5	37	65	25	20	18
	122.6	33	62	34	8	25			122.6	30	66	26	15	25			122.6	34	64	33	18	10			122.6	38	61	28	10	24			122.6	36	64	34	10	18
	122.7	35	62	29	17	19			122.7	30	67	26	14	25			122.7	34	64	32	11	18			122.7	37	64	29	9	25			122.7	34	65	35	10	18
	122.8	31	66	28	12	25			122.8	29	67	24	17	25			122.8	36	62	28	15	18			122.8	36	62	30	10	26			122.8	36	62	28	18	14
	122.9	33	60	34	9	26			122.9	29	67	28	13	22			122.9	33	66	29	16	18			122.9	33	66	29	12	21			122.9	33	65	31	18	18
	123	30	64	33	13	17			123	34	64	26	14	21			123	39	64	27	17	15			123	38	63	26	12	25			123	34	65	30	11	22
	123.1	36	60	29	13	21			123.1	27	67	30	14	21			123.1	36	60	32	18	15			123.1	38	61	29	12	21			123.1	34	64	32	21	14
	123.2	35	62	33	12	17			123.2	28	67	32	14	21			123.2	38	60	33	13	14			123.2	35	63	30	10	25			123.2	36	60	33	11	23
	123.3	35	62	30	11	21			123.3	28	66	30	17	21			123.3	35	64	28	13	22			123.3	33	67	30	9	25			123.3	34	61	32	14	19
	123.4	30	64	32	12	21			123.4	26	67	28	17	21			123.4	35	64	29	16	18			123.4	33	66	28	16	21			123.4	38	62	35	16	14
	123.5	35	61	36	5	25			123.5	36	57	27	13	25			123.5	37	64	27	14	14			123.5	36	61	27	13	22			123.5	30	68	33	8	18
	123.6	27	63	38	13	21			123.6	32	64	26	15	25			123.6	35	66	22	21	18			123.6	39	58	30	13	22			123.6	34	63	34	15	18
	123.7	34	61	35	8	21			123.7	36	61	27	13	25			123.7	33	64	28	19	14			123.7	33	65	27	12	26			123.7	35	64	30	19	14
	123.8	34	58	33	11	22			123.8	34	64	23	14	26			123.8	34	64	32	10	22			123.8	36	62	27	13	25			123.8	35	63	31	16	15
	123.9	35	59	30	9	26			123.9	30	67	23	21	21			123.9	37	64	26	13	18			123.9	33	66	26	12	26			123.9	38	58	29	21	15
	124	36	58	26	15	25			124	33	65	22	16	26			124	38	57	34	9	19			124	35	66	27	10	26			124	36	61	33	18	14
	124.1	34	60	36	7	21			124.1	30	65	29	19	13			124.1	36	63	26	19	18			124.1	34	66	24	15	22			124.1	30	71	32	7	22
	124.2	36	58	31	11	21			124.2	31	65	28	13	25			124.2	32	64	32	16	18			124.2	36	65	25	13	22			124.2	35	68	32	12	18
	124.3	32	62	35	8	17			124.3	31	60	27	21	21			124.3	39	57	32	11	18			124.3	32	67	27	13	25			124.3	36	64	32	11	14
	124.4	32	62	31	10	22			124.4	30	65	27	15	25			124.4	37	62	29	16	18			124.4	35	64	27	13	25			124.4	38	59	36	8	19
	124.5	37	53	35	8	21			124.5	30	66	28	12	26			124.5	37	64	25	15	18			124.5	32	67	27	13	22			124.5	32	65	35	9	20
	124.6	30	65	33	9	21			124.6	34	64	26	14	21			124.6	36	64	29	12	18			124.6	35	65	24	15	22			124.6	37	62	37	10	15
	124.7	32	67	25	10	25			124.7	34	61	25	17	23			124.7	35	62	33	10	22			124.7	34	67	26	16	18			124.7	41	59	33	10	14
	124.8	34	64	28	11	25			124.8	28	66	30	14	21			124.8	37	63	28	14	14			124.8	35	65	30	8	26			124.8	34	63	37	6	14
	124.9	31	62	30	18	17			124.9	33	63	26	17	21			124.9	40	55	31	12	18			124.9	40	58	28	12	24			124.9	40	58	41	7	18
	125	35	60	33	9	25			125	30	67	28	17	17			125	35	64	27	18	18			125	34	66	24	17	23			125	35	61	37	10	17
	125.1	37	57	31	9	17			125.1	30	66	26	16	21			125.1	36	63	26	14	19			125.1	34	64	26	16	24			125.1	36	63	33	14	15
	125.2	35	58	33	12	21			125.2	31	66	29	10	26			125.2	35	64	27	14	22			125.2	33	66	29	11	25			125.2	37	61	33	14	18
	125.3	40	57	30	11	21			125.3	28	66	25	22	21			125.3	35	64	30	12	18			125.3	34	66	28	12	24			125.3	34	64	33	16	14
	125.4	31	69	26	11	21			125.4	32	65	27	14	21			125.4	33	64	29	15	18			125.4	35	65	26	14	21			125.4	31	65	30	14	19
	125.5	42	55	34	7	21			125.5	33	62	27	15	25			125.5	36	63	26	14	22			125.5	38	63	27	10	26			125.5	34	64	29	15	18
	125.6	36	59	35	3	17			125.6	29	67	29	18	19			125.6	35	64	29	15	18			125.6	35	65	29	14	21			125.6	38	60	31	15	18
	125.7	34	59	32	12	25			125.7	32	66	23	15	26			125.7	34	64	30	12	19			125.7	34	65	29	12	21			125.7	37	59	35	13	18
	125.8	31	64	31	15	21			125.8	30	66	26	16	21			125.8	33	66	29	15	19			125.8	35	62	23	17	25			125.8	35	61	30	22	14
	125.9	38	59	33	7	25			125.9	29	67	30	11	25			125.9	35	63	29	17	15			125.9	33	65	30	12	21			125.9	35	61	34	14	19
	126	30	65	32	11	17			126	31	66	25	15	25			126	33	64	26	16	22			126	36	64	26	13	25			126	37	61	36	7	23
	126.1	34	60	30	18	17			126.1	34	62	29	11	25			126.1	34	65	25	20	15			126.1	34	63	32	15	20			126.1	34	67	33	12	15
	126.2	36	58	37	6	21			126.2	33	63	33	12	21			126.2	33	64	28	15	22			126.2	33	66	29	16	17			126.2	35	65	29	13	21
	126.3	33	67	27	11	21			126.3	31	66	25	17	23			126.3	37	63	27	17	18			126.3	32	65	27	17	20			126.3	32	63	35	14	19
	126.4	35	58	38	11	13			126.4	34	59	26	14	26			126.4	33	64	28	18	18			126.4	35	64	28	12	25			126.4	40	59	30	15	19
	126.5	36	60	33	9	21			126.5	30	65	28	23	13			126.5	34	64	26	14	23			126.5	35	63	30	13	23			126.5	39	68	27	11	18
	126.6	34	65	30	5	25			126.6	30	64	30	13	25			126.6	36	63	26	15	18			126.6	34	65	29	12	24			126.6	41	59	26	12	19
	126.7	35	60	30	14	17			126.7	31	66	26	13	26			126.7	36	64	29	11	19			126.7	36	61	31	11	25			126.7	40	57	30	9	22
	126.8	36	59	36	6	25			126.8	31	62	24	23	17			126.8	35	64	26	19	15			126.8	35	63	31	14	21			126.8	41	60	30	14	15
	126.9	39	60	34	4	25			126.9	28	67	32	14	21			126.9	34	64	30	11	22			126.9	35	64	27	13	22			126.9	37	59	32	9	23
	127	37	57	35	11	17			127	31	65	28	12	26			127	35	64	33	12	15			127	37	64	28	13	22			127	41	57	32	10	18
	127.1	36	60	36	9	17			127.1	33	65	26	12	26			127.1	35	64	32	12	15			127.1	37	62	27	14	21			127.1	38	62	30	17	14
	127.2	39	58	28	16	17			127.2	30	67	25	15	25			127.2	34	62	32	15	19			127.2	34	64	28	13	25			127.2	39	60	33	14	18
	127.3	38	58	29	17	17			127.3	33	65	24	14	26			127.3	35	64	29	20	14			127.3	37	63	29	13	22			127.3	39	61	28	12	18
	127.4	34	61	34	9	17			127.4	32	63	26	20	17			127.4	34	65	27	18	18			127.4	37	63	30	10	24			127.4	37	59	33	10	14
	127.5	32	66	27	18	19			127.5	28	66	24	19	25			127.5	33	64	30	16	19			127.5	34	65	29	11	22			127.5	35	64	35	6	18
	127.6	32	62	31	16	17			127.6	30	66	27	17	22			127.6	33	64	29	15	18			127.6	33	67	28	12	24			127.6	34	58	30	22	18
	127.7	35	58	33	12	21			127.7	33	63	30	11	25			127.7	35	62	33	9	19			127.7	38	62	25	15	21			127.7	35	62	29	12	18
	127.8	35	63	32	8	21			127.8	26	67	27	22	17			127.8	35	64	27	20	10			127.8	34	67	27	12	21			127.8	34	66	25	15	24
	127.9	36	60	28	13	17			127.9	31	64	26	16	21			127.9	35	64	34	7	22			127.9	32	66	31	12	20			127.9	36	62	35	15	16
	128	37	60	36	5	20			128	29	67	28	16	22			128	37	62	33	11	15			128	39	62	27	11	25			128	38	62	29	19	14
	128.1	32	65	27	15	17			128.1	36	60	27	19	13			128.1	38	65	30	11	18			128.1	32	65	29	14	24			128.1	35	65	34	10	14
	128.2	30	64	34	10	21			128.2	31	67	30	13	21			128.2	35	64	31	9	23			128.2	35	63	30	12	24			128.2	40	64	28	8	24
	128.3	33	64	28	12	21			128.3	29	67	29	16	21			128.3	38	62	31	10	18			128.3	34	66	28	13	20			128.3	38	60	31	11	18
	128.4	33	64	35	4	21			128.4	27	67	28	16	18			128.4	37	63	28	14	14			128.4	35	65	28	12	21			128.4	38	61	31	10	19
	128.5	34	61	36	8	17			128.5	36	62	29	15	17			128.5	37	63	28	21	10			128.5	36	63	29	12	24			128.5	33	63	28	21	18
	128.6	29	63	26	20	21			128.6	32	66	28	11	25			128.6	39	61	33	10	19			128.6	35	64	29	13	23			128.6	36	64	24	17	22
	128.7	36	61	31	11	17			128.7	28	67	29	13	25			128.7	36	64	29	19	14			128.7	32	65	29	13	25			128.7	36	63	30	9	22
	128.8	33	66	26	14	13			128.8	29	66	29	13	25			128.8	36	64	32	10	20			128.8	37	62	29	12	24			128.8	35	64	31	12	18
	128.9	34	67	26	14	17			128.9	30	67	27	14	21			128.9	38	63	33	8	14			128.9	34	62	32	12	24			128.9	36	65	30	11	19
	129	37	61	27	17	13			129	31	66	25	19	21			129	37	63	28	16	18			129	34	65	29	13	20			129	37	63	29	9	19
	129.1	35	62	29	10	21			129.1	32	64	28	18	17			129.1	35	64	31	13	19			129.1	33	67	27	17	20			129.1	36	66	26	13	23
	129.2	32	65	25	19	17			129.2	30	64	25	20	21			129.2	34	64	28	13	22			129.2	32	67	30	16	19			129.2	40	59	30	10	23
	129.3	34	63	26	15	17			129.3	31	65	29	16	21			129.3	36	63	32	9	22			129.3	31	67	30	11	25			129.3	35	64	29	12	23
	129.4	33	62	32	10	17			129.4	31	65	25	18	17			129.4	34	64	29	17	18			129.4	39	59	29	9	25			129.4	35	64	30	8	23
	129.5	33	63	35	7	21			129.5	31	65	33	14	13			129.5	36	67	23	13	23			129.5	36	64	24	16	24			129.5	40	61	31	9	22
	129.6	35	67	24	12	17			129.6	33	64	26	22	17			129.6	36	62	32	13	18			129.6	35	64	25	14	26			129.6	36	65	33	7	23
	129.7	33	59	36	11	19			129.7	34	63	27	20	18			129.7	36	62	32	8	23			129.7	39	58	29	10	26			129.7	33	63	35	7	22
	129.8	33	61	38	6	21			129.8	34	63	29	10	26			129.8	35	63	26	20	18			129.8	34	66	28	11	25			129.8	34	65	31	12	22
	129.9	36	60	35	7	17			129.9	30	66	30	15	21			129.9	34	64	29	17	18			129.9	35	64	29	12	21			129.9	38	58	34	6	23
	130	31	70	26	10	21			130	30	66	26	16	21			130	36	64	26	14	22			130	34	65	28	11	25			130	36	66	32	16	14
	130.1	34	62	32	8	22			130.1	31	64	27	17	17			130.1	37	64	31	13	14			130.1	35	64	27	13	25			130.1	38	63	28	9	22
	130.2	32	63	29	17	17			130.2	31	63	34	13	21			130.2	36	64	26	18	18			130.2	32	66	32	8	26			130.2	38	63	30	8	23
	130.3	33	62	30	12	21			130.3	33	63	29	12	21			130.3	36	64	30	14	18			130.3	35	67	27	12	23			130.3	37	64	31	13	18
	130.4	36	63	29	9	25			130.4	33	65	30	13	21			130.4	34	64	32	14	18			130.4	33	66	30	14	21			130.4	39	62	31	8	24
	130.5	36	65	26	10	25			130.5	30	66	32	13	21			130.5	36	63	29	12	22			130.5	35	66	29	15	16			130.5	40	58	36	6	19
	130.6	36	67	28	5	25			130.6	35	60	30	15	17			130.6	36	61	27	12	22			130.6	35	64	30	13	22			130.6	36	69	27	11	18
	130.7	33	63	30	15	13			130.7	31	66	29	23	13			130.7	35	64	29	16	18			130.7	34	67	29	10	24			130.7	42	59	35	2	19
	130.8	34	63	27	12	17			130.8	33	61	30	16	17			130.8	36	64	28	15	19			130.8	36	65	27	12	24			130.8	38	62	30	9	22
	130.9	34	61	30	16	17			130.9	32	63	29	18	17			130.9	34	65	29	12	19			130.9	35	64	29	12	24			130.9	40	61	32	7	23
	131	33	62	27	20	13			131	35	63	32	11	21			131	35	64	32	13	18			131	32	64	31	16	21			131	38	60	31	13	18
	131.1	31	63	27	12	21			131.1	30	66	33	16	17			131.1	34	64	29	21	14			131.1	33	65	26	16	21			131.1	46	57	29	9	22
	131.2	30	66	31	11	21			131.2	32	63	25	18	17			131.2	33	63	31	22	10			131.2	36	63	29	13	20			131.2	42	61	26	13	19
	131.3	32	60	33	16	13			131.3	31	66	25	15	25			131.3	32	63	34	16	14			131.3	32	66	28	14	24			131.3	36	63	32	14	14
	131.4	33	61	26	18	15			131.4	32	66	26	21	17			131.4	34	66	27	14	18			131.4	34	66	24	18	22			131.4	33	64	33	16	17
	131.5	27	68	26	20	17			131.5	33	62	24	18	21			131.5	33	63	28	17	18			131.5	35	64	29	13	17			131.5	35	63	36	8	18
	131.6	32	61	30	15	21			131.6	30	64	23	19	25			131.6	32	64	32	11	23			131.6	34	66	29	14	21			131.6	41	60	29	13	18
	131.7	34	63	30	13	17			131.7	37	58	29	13	25			131.7	31	64	35	8	18			131.7	34	65	29	11	25			131.7	37	61	33	15	18
	131.8	32	65	28	13	17			131.8	33	64	27	13	25			131.8	32	64	30	19	14			131.8	32	67	32	13	20			131.8	44	57	30	7	22
	131.9	32	67	22	21	13			131.9	32	62	30	12	21			131.9	40	61	28	12	18			131.9	34	64	32	10	24			131.9	39	58	30	15	18
	132	35	67	25	14	18			132	31	63	26	15	25			132	33	64	28	16	18			132	37	63	30	10	24			132	41	58	29	12	22
	132.1	35	58	34	14	13			132.1	34	62	25	14	26			132.1	36	64	32	11	19			132.1	37	63	30	9	25			132.1	37	62	30	8	23
	132.2	33	63	26	11	22			132.2	34	62	29	21	13			132.2	34	64	31	14	19			132.2	38	63	29	9	25			132.2	35	61	32	13	19
	132.3	35	61	25	14	17			132.3	31	66	30	14	21			132.3	34	64	34	8	19			132.3	32	65	31	11	25			132.3	36	60	29	12	23
	132.4	36	60	24	18	17			132.4	30	66	29	21	13			132.4	34	64	28	13	23			132.4	33	67	30	9	25			132.4	36	60	29	12	23
	132.5	32	63	30	14	17			132.5	32	63	27	26	13			132.5	39	61	34	11	14			132.5	33	66	31	11	20			132.5	35	63	29	12	18
	132.6	34	63	32	8	17			132.6	30	64	27	20	17			132.6	35	64	33	8	22			132.6	33	65	32	10	24			132.6	41	59	30	12	19
	132.7	37	61	30	12	18			132.7	31	64	29	16	21			132.7	34	66	25	15	22			132.7	34	66	30	8	26			132.7	37	61	33	11	18
	132.8	34	65	28	10	21			132.8	35	61	29	13	21			132.8	35	62	31	16	15			132.8	35	66	29	9	25			132.8	36	62	32	11	22
	132.9	35	57	34	12	13			132.9	34	63	28	11	25			132.9	34	64	25	15	18			132.9	35	63	28	12	25			132.9	40	64	25	13	22
	133	35	63	30	12	18			133	36	62	28	18	17			133	34	64	28	14	22			133	36	65	26	12	25			133	37	61	32	5	24
	133.1	34	63	30	10	22			133.1	31	64	30	12	21			133.1	35	64	29	16	18			133.1	37	63	29	11	24			133.1	38	61	30	16	19
	133.2	37	58	34	8	21			133.2	37	62	27	16	17			133.2	33	64	29	14	22			133.2	33	67	27	10	27			133.2	40	59	30	11	18
	133.3	35	66	26	11	17			133.3	34	62	29	16	21			133.3	33	63	30	18	18			133.3	33	67	27	12	25			133.3	34	63	33	11	22
	133.4	32	62	28	16	17			133.4	33	62	24	18	17			133.4	33	64	28	18	18			133.4	32	65	26	15	26			133.4	36	63	28	12	24
	133.5	35	66	31	7	17			133.5	31	66	26	18	21			133.5	32	64	31	13	22			133.5	30	67	29	9	26			133.5	35	65	26	14	23
	133.6	33	61	31	17	13			133.6	31	65	26	14	21			133.6	32	64	30	14	22			133.6	33	66	29	8	25			133.6	41	61	26	13	22
	133.7	33	61	34	10	21			133.7	34	61	26	20	21			133.7	33	66	26	15	22			133.7	34	66	28	10	26			133.7	38	63	35	8	19
	133.8	35	61	31	11	17			133.8	33	59	31	13	25			133.8	36	62	29	12	22			133.8	35	66	26	11	26			133.8	40	59	31	12	21
	133.9	34	62	33	8	25			133.9	28	67	31	15	21			133.9	36	66	23	15	22			133.9	33	65	31	10	25			133.9	38	63	29	12	18
	134	32	61	33	13	17			134	32	62	35	7	25			134	39	61	27	12	19			134	34	66	30	9	25			134	36	63	32	14	18
	134.1	35	61	33	9	17			134.1	26	67	29	18	22			134.1	36	62	28	14	22			134.1	39	61	31	9	24			134.1	38	60	30	10	22
	134.2	35	63	29	11	21			134.2	28	67	27	15	25			134.2	33	66	26	15	19			134.2	36	65	28	10	25			134.2	42	56	32	6	23
	134.3	33	65	29	14	17			134.3	30	66	29	16	21			134.3	35	64	29	13	18			134.3	34	66	28	12	24			134.3	38	61	32	9	24
	134.4	35	63	31	7	26			134.4	30	65	30	16	21			134.4	34	64	28	14	19			134.4	33	64	27	14	20			134.4	41	62	34	4	23
	134.5	36	60	31	11	17			134.5	36	59	27	14	21			134.5	36	64	27	11	23			134.5	34	66	24	12	25			134.5	34	63	31	12	23
	134.6	37	61	29	14	21			134.6	33	63	26	19	18			134.6	38	60	32	11	18			134.6	32	65	30	13	24			134.6	35	60	40	2	23
	134.7	33	64	31	5	21			134.7	32	64	28	17	21			134.7	33	64	30	13	18			134.7	32	67	27	8	27			134.7	39	59	31	10	18
	134.8	35	61	32	8	25			134.8	30	66	28	17	21			134.8	36	63	30	10	22			134.8	30	67	32	9	26			134.8	38	61	34	8	22
	134.9	36	60	37	5	17			134.9	29	66	29	12	26			134.9	36	65	26	20	14			134.9	36	63	28	12	25			134.9	35	62	34	13	18
	135	35	61	29	11	26			135	28	66	36	7	25			135	32	64	31	17	14			135	30	66	33	10	25			135	37	62	29	9	22
	135.1	32	65	30	9	26			135.1	33	60	27	15	25			135.1	34	61	31	11	23			135.1	35	63	31	9	26			135.1	36	64	25	16	22
	135.2	34	62	32	6	25			135.2	29	66	29	13	25			135.2	34	63	29	15	17			135.2	34	66	30	9	25			135.2	34	63	30	11	22
	135.3	30	65	29	14	21			135.3	30	65	29	16	22			135.3	38	59	27	15	21			135.3	33	67	29	10	25			135.3	35	63	31	11	20
	135.4	31	63	26	17	25			135.4	33	59	36	7	22			135.4	35	64	28	20	14			135.4	33	67	27	11	26			135.4	34	63	31	8	23
	135.5	33	63	26	13	26			135.5	30	65	32	15	17			135.5	34	64	29	13	18			135.5	37	60	28	10	27			135.5	37	61	31	11	23
	135.6	29	66	28	14	25			135.6	28	66	31	17	17			135.6	34	63	31	14	19			135.6	34	66	26	12	26			135.6	35	65	28	14	22
	135.7	35	63	29	10	21			135.7	28	66	34	17	17			135.7	33	64	29	13	22			135.7	37	65	23	11	26			135.7	39	64	30	10	18
	135.8	34	63	33	6	25			135.8	28	64	31	13	22			135.8	35	61	31	15	19			135.8	33	66	26	13	26			135.8	35	63	33	7	22
	135.9	36	62	33	6	25			135.9	31	64	32	14	21			135.9	34	64	31	18	14			135.9	33	66	31	9	25			135.9	35	65	27	15	18
	136	35	63	30	14	17			136	27	66	35	9	25			136	35	64	24	17	18			136	30	65	33	11	25			136	34	65	29	13	22
	136.1	42	56	31	8	25			136.1	29	64	29	14	26			136.1	34	64	27	18	18			136.1	37	60	30	18	17			136.1	36	64	31	9	18
	136.2	32	62	23	23	21			136.2	29	65	34	9	25			136.2	34	64	28	14	18			136.2	36	65	28	14	21			136.2	40	60	29	13	19
	136.3	33	67	26	11	21			136.3	31	64	29	14	21			136.3	34	63	29	14	18			136.3	36	64	28	11	17			136.3	35	63	30	14	18
	136.4	36	63	30	9	21			136.4	34	61	32	15	17			136.4	31	66	29	14	22			136.4	35	66	28	14	21			136.4	33	63	33	12	19
	136.5	33	62	30	16	21			136.5	31	63	31	14	22			136.5	32	64	31	20	14			136.5	35	63	30	11	25			136.5	33	67	29	10	18
	136.6	35	64	30	8	21			136.6	28	66	30	14	21			136.6	35	63	27	19	14			136.6	34	65	27	13	21			136.6	30	68	28	15	23
	136.7	37	60	33	9	17			136.7	32	64	34	8	21			136.7	34	64	27	14	19			136.7	31	66	31	19	17			136.7	33	64	29	17	18
	136.8	37	62	32	6	21			136.8	31	63	29	21	17			136.8	33	64	33	12	17			136.8	33	68	27	12	21			136.8	33	68	31	14	18
	136.9	34	65	26	12	21			136.9	30	65	32	14	21			136.9	34	64	25	17	18			136.9	33	65	28	13	25			136.9	31	66	33	16	14
	137	35	63	31	9	17			137	29	67	28	13	22			137	38	61	27	15	18			137	32	66	32	10	21			137	33	67	30	11	23
	137.1	35	61	35	7	21			137.1	29	66	25	18	21			137.1	34	64	29	11	23			137.1	35	65	29	10	25			137.1	30	68	27	12	22
	137.2	38	60	30	9	17			137.2	32	61	25	17	25			137.2	35	64	31	10	18			137.2	35	65	28	11	25			137.2	36	63	27	21	13
	137.3	34	64	31	9	17			137.3	33	61	30	11	25			137.3	35	64	27	13	23			137.3	33	66	29	12	21			137.3	35	62	28	21	13
	137.4	35	59	33	10	21			137.4	28	66	30	16	22			137.4	34	64	27	17	19			137.4	34	65	29	13	23			137.4	38	61	28	10	19
	137.5	34	62	26	16	17			137.5	31	65	29	20	17			137.5	33	64	31	13	18			137.5	36	62	31	7	25			137.5	32	65	32	11	23
	137.6	37	61	29	11	17			137.6	32	64	34	12	17			137.6	33	64	31	11	23			137.6	31	67	30	11	25			137.6	30	65	34	11	23
	137.7	37	63	27	11	17			137.7	28	67	27	15	25			137.7	35	61	32	17	14			137.7	33	66	29	11	25			137.7	39	61	30	10	22
	137.8	34	64	31	9	17			137.8	28	68	30	11	25			137.8	37	62	32	10	18			137.8	35	63	30	12	21			137.8	33	67	30	16	18
	137.9	37	60	32	9	17			137.9	30	64	33	9	25			137.9	35	64	29	13	21			137.9	32	65	31	12	21			137.9	34	66	30	13	21
	138	35	63	29	14	15			138	34	62	26	16	21			138	34	64	27	18	15			138	34	65	29	10	26			138	33	65	35	10	18
	138.1	34	68	27	8	25			138.1	32	61	29	18	22			138.1	34	64	27	22	14			138.1	32	69	25	13	25			138.1	37	64	28	13	18
	138.2	38	61	33	10	13			138.2	32	65	28	16	21			138.2	33	64	29	17	18			138.2	33	67	28	11	25			138.2	39	63	33	7	22
	138.3	35	61	35	10	21			138.3	32	62	33	14	21			138.3	31	66	32	13	17			138.3	32	67	27	13	25			138.3	39	58	27	16	19
	138.4	42	58	30	7	25			138.4	31	61	30	16	21			138.4	35	64	31	9	22			138.4	30	66	31	11	25			138.4	33	65	30	14	21
	138.5	34	62	32	9	21			138.5	28	64	35	18	17			138.5	34	64	27	14	19			138.5	35	67	23	13	25			138.5	36	63	30	12	18
	138.6	35	62	30	10	21			138.6	28	67	33	9	25			138.6	32	64	31	12	22			138.6	32	67	28	12	21			138.6	37	66	27	16	18
	138.7	37	59	32	10	21			138.7	30	64	28	20	17			138.7	33	64	31	13	18			138.7	30	66	25	18	21			138.7	35	66	27	13	19
	138.8	35	63	28	11	21			138.8	26	67	32	20	17			138.8	32	64	28	15	22			138.8	35	66	26	17	17			138.8	39	63	28	9	22
	138.9	31	65	30	15	17			138.9	30	66	28	14	21			138.9	35	64	26	15	18			138.9	35	64	27	12	21			138.9	36	63	32	10	22
	139	33	62	30	16	21			139	31	63	34	12	22			139	34	64	26	15	22			139	32	67	26	13	25			139	38	60	34	9	19
	139.1	33	63	30	12	21			139.1	29	65	32	12	21			139.1	37	61	29	11	23			139.1	33	66	26	14	21			139.1	38	59	34	10	19
	139.2	38	65	26	8	25			139.2	31	63	30	12	21			139.2	36	62	27	18	15			139.2	34	69	25	12	21			139.2	37	62	29	19	16
	139.3	38	61	26	14	17			139.3	32	61	33	12	21			139.3	32	67	27	14	19			139.3	35	65	27	18	19			139.3	39	58	36	13	14
	139.4	36	62	32	4	21			139.4	34	61	31	12	21			139.4	35	63	31	10	23			139.4	34	65	28	16	21			139.4	38	64	29	12	18
	139.5	37	58	30	10	17			139.5	30	65	31	12	21			139.5	32	64	32	12	22			139.5	38	62	29	14	21			139.5	31	65	33	13	21
	139.6	38	61	30	12	18			139.6	26	68	28	15	25			139.6	36	63	26	15	22			139.6	34	66	28	12	21			139.6	35	63	33	12	17
	139.7	32	67	25	13	21			139.7	29	65	26	20	22			139.7	34	63	29	17	19			139.7	31	66	25	17	25			139.7	36	64	29	13	21
	139.8	38	59	28	11	19			139.8	28	66	30	13	25			139.8	35	63	27	18	19			139.8	36	63	29	11	25			139.8	41	60	30	8	24
	139.9	33	64	30	12	15			139.9	31	62	36	10	17			139.9	34	62	33	16	14			139.9	36	61	31	15	21			139.9	31	64	34	14	16
	140	34	64	29	10	22			140	29	64	33	11	25			140	37	61	30	12	22			140	32	66	32	9	25			140	31	66	31	15	17
	140.1	37	58	37	6	21			140.1	30	65	27	16	21			140.1	33	63	34	14	18			140.1	31	67	28	13	25			140.1	35	61	30	13	20
	140.2	37	57	28	15	21			140.2	27	67	32	11	25			140.2	34	63	29	13	23			140.2	32	66	28	14	21			140.2	33	67	29	16	19
	140.3	30	61	35	13	17			140.3	31	65	27	19	17			140.3	38	58	36	13	14			140.3	33	64	29	15	17			140.3	34	60	35	13	19
	140.4	36	62	33	7	21			140.4	28	66	32	11	22			140.4	35	62	35	11	19			140.4	33	65	30	16	17			140.4	37	60	36	7	20
	140.5	36	57	30	9	21			140.5	28	64	32	15	17			140.5	36	62	28	19	14			140.5	33	65	25	18	17			140.5	32	65	31	14	17
	140.6	36	57	35	13	17			140.6	29	66	30	12	25			140.6	32	64	30	15	18			140.6	34	64	29	10	21			140.6	36	64	29	12	19
	140.7	37	59	33	9	21			140.7	32	60	31	13	17			140.7	35	64	29	11	23			140.7	34	64	27	12	21			140.7	33	66	35	11	19
	140.8	34	62	31	10	25			140.8	28	65	34	14	21			140.8	37	61	28	18	15			140.8	34	63	27	16	21			140.8	35	64	28	12	23
	140.9	34	62	34	7	21			140.9	28	66	28	16	21			140.9	36	63	27	15	18			140.9	37	60	27	14	21			140.9	32	66	36	14	10
	141	32	64	37	3	26			141	31	64	29	12	26			141	35	63	30	16	15			141	31	66	29	13	25			141	31	63	32	14	19
	141.1	33	64	27	10	25			141.1	33	62	30	11	25			141.1	34	64	30	12	19			141.1	34	69	23	14	21			141.1	34	65	30	13	15
	141.2	34	60	34	6	21			141.2	29	64	31	17	21			141.2	33	63	32	16	18			141.2	32	67	27	12	26			141.2	34	66	29	11	23
	141.3	40	54	27	10	17			141.3	30	63	29	13	25			141.3	35	62	26	19	19			141.3	34	63	33	14	17			141.3	34	66	23	17	23
	141.4	32	62	26	17	21			141.4	26	66	30	15	25			141.4	34	62	29	16	14			141.4	32	66	28	14	21			141.4	34	65	30	13	18
	141.5	33	64	27	13	21			141.5	31	61	33	10	21			141.5	34	63	27	20	15			141.5	30	66	28	16	21			141.5	31	68	26	22	14
	141.6	32	63	32	10	25			141.6	28	67	29	13	25			141.6	33	64	32	8	22			141.6	37	62	28	12	21			141.6	33	62	34	6	23
	141.7	35	62	30	11	21			141.7	28	64	34	12	21			141.7	33	64	29	14	22			141.7	35	65	26	14	21			141.7	29	69	32	16	15
	141.8	34	61	30	8	25			141.8	30	65	33	11	20			141.8	33	64	33	14	18			141.8	34	63	27	20	17			141.8	31	67	31	12	19
	141.9	35	63	30	9	25			141.9	28	66	33	14	21			141.9	34	63	31	19	15			141.9	35	60	28	15	21			141.9	39	60	29	13	19
	142	34	61	30	12	25			142	32	65	30	13	22			142	32	64	30	14	19			142	38	64	23	13	26			142	35	62	29	12	24
	142.1	35	62	33	4	25			142.1	29	66	33	10	24			142.1	35	62	33	10	22			142.1	32	65	29	12	26			142.1	36	62	27	11	19
	142.2	37	61	30	9	21			142.2	30	67	29	10	26			142.2	33	64	29	14	22			142.2	32	64	31	16	21			142.2	35	64	33	10	18
	142.3	40	57	32	7	21			142.3	31	64	26	15	25			142.3	35	64	26	13	24			142.3	34	66	28	11	25			142.3	38	64	30	10	19
	142.4	34	62	31	7	21			142.4	29	65	32	14	18			142.4	33	67	27	18	14			142.4	39	59	28	14	21			142.4	36	63	31	9	20
	142.5	33	65	31	8	25			142.5	37	59	30	10	26			142.5	34	64	25	22	14			142.5	31	65	32	11	21			142.5	33	65	25	19	20
	142.6	36	61	31	8	25			142.6	30	62	30	16	21			142.6	33	64	31	16	18			142.6	34	62	32	11	22			142.6	39	62	26	14	19
	142.7	38	61	28	10	25			142.7	28	66	24	19	22			142.7	36	61	33	9	23			142.7	30	67	32	11	21			142.7	36	58	35	9	19
	142.8	38	57	33	10	17			142.8	29	67	34	7	25			142.8	34	63	26	20	19			142.8	34	66	30	9	21			142.8	37	62	29	13	22
	142.9	34	63	33	13	19			142.9	28	66	28	15	25			142.9	36	64	23	16	23			142.9	31	67	30	11	25			142.9	35	63	35	8	23
	143	36	62	31	9	21			143	29	67	28	14	21			143	35	65	29	11	22			143	31	67	31	14	21			143	42	56	32	7	22
	143.1	35	62	30	14	21			143.1	29	66	32	14	21			143.1	33	64	31	20	14			143.1	34	66	30	9	25			143.1	42	54	35	7	22
	143.2	39	59	33	7	21			143.2	33	64	27	13	25			143.2	33	64	28	14	23			143.2	39	57	31	11	17			143.2	35	61	36	11	20
	143.3	32	66	28	15	21			143.3	33	63	35	6	25			143.3	37	64	28	12	18			143.3	32	67	29	12	21			143.3	44	56	32	9	19
	143.4	34	62	31	10	25			143.4	30	63	31	13	22			143.4	33	64	31	12	22			143.4	31	67	30	12	21			143.4	39	59	31	12	22
	143.5	33	62	29	14	21			143.5	33	63	31	15	17			143.5	32	64	31	17	18			143.5	31	67	30	12	21			143.5	38	63	29	14	18
	143.6	33	61	35	9	21			143.6	31	62	32	9	25			143.6	34	65	29	12	22			143.6	31	66	29	14	17			143.6	38	63	32	9	23
	143.7	36	61	30	11	21			143.7	34	61	35	8	21			143.7	35	63	29	17	18			143.7	32	66	28	14	17			143.7	38	61	34	11	18
	143.8	37	58	35	11	21			143.8	32	61	34	15	17			143.8	35	62	32	14	18			143.8	35	64	27	15	17			143.8	37	62	25	16	18
	143.9	34	67	25	10	21			143.9	27	64	32	9	22			143.9	34	64	29	21	14			143.9	33	65	32	10	17			143.9	38	63	25	16	18
	144	36	58	35	8	21			144	32	64	34	12	17			144	35	64	27	18	18			144	35	61	31	13	17			144	37	64	31	9	23
	144.1	33	62	32	17	17			144.1	31	65	31	13	22			144.1	34	64	32	14	18			144.1	37	62	33	11	15			144.1	39	59	27	15	21
	144.2	34	68	23	12	25			144.2	28	66	28	15	22			144.2	32	67	25	17	18			144.2	31	65	32	12	17			144.2	38	60	30	10	23
	144.3	29	65	28	12	25			144.3	31	63	30	13	25			144.3	34	64	30	12	22			144.3	34	66	28	12	21			144.3	42	56	28	14	18
	144.4	35	59	32	13	17			144.4	31	65	34	15	17			144.4	34	64	30	13	18			144.4	34	65	28	17	13			144.4	37	64	35	11	18
	144.5	27	68	30	12	25			144.5	31	64	33	9	25			144.5	33	64	30	20	15			144.5	35	66	29	13	21			144.5	37	61	30	8	23
	144.6	32	63	25	17	17			144.6	29	67	32	8	26			144.6	34	63	34	8	23			144.6	31	66	29	16	22			144.6	41	60	34	10	16
	144.7	35	61	26	14	26			144.7	34	64	30	14	17			144.7	35	64	28	16	19			144.7	34	65	27	14	17			144.7	39	63	30	15	18
	144.8	34	62	29	12	25			144.8	32	64	29	11	25			144.8	37	62	29	15	19			144.8	33	62	29	13	21			144.8	36	63	30	11	22
	144.9	30	65	30	13	21			144.9	30	66	29	16	21			144.9	33	64	31	15	19			144.9	34	62	33	15	13			144.9	33	61	31	16	18
	145	32	63	31	15	17			145	30	65	32	12	17			145	35	64	27	13	23			145	32	67	24	17	21			145	35	59	35	14	18
	145.1	34	61	29	16	21			145.1	29	66	31	11	25			145.1	39	61	30	13	19			145.1	32	68	30	13	21			145.1	37	63	31	9	20
	145.2	33	63	34	10	17			145.2	31	66	27	13	25			145.2	37	62	28	11	24			145.2	33	64	29	14	21			145.2	40	57	27	14	19
	145.3	33	62	28	14	23			145.3	27	66	29	22	18			145.3	36	63	28	17	18			145.3	31	67	29	17	17			145.3	31	67	28	15	19
	145.4	35	62	36	5	21			145.4	32	60	29	14	26			145.4	34	64	28	14	22			145.4	32	65	31	20	13			145.4	31	67	28	19	15
	145.5	33	62	31	10	25			145.5	31	64	34	14	19			145.5	35	63	30	12	19			145.5	32	70	26	12	17			145.5	33	66	28	18	18
	145.6	33	63	33	9	21			145.6	34	60	30	12	24			145.6	34	64	31	19	14			145.6	33	67	24	17	17			145.6	38	59	32	7	19
	145.7	33	65	30	9	21			145.7	32	64	33	8	25			145.7	36	64	26	18	15			145.7	35	64	29	12	21			145.7	37	59	32	12	19
	145.8	33	59	39	9	15			145.8	30	65	27	16	21			145.8	34	64	29	20	15			145.8	31	70	23	17	17			145.8	34	65	30	13	18
	145.9	32	65	28	12	25			145.9	33	60	31	17	21			145.9	35	64	30	15	18			145.9	29	67	26	18	21			145.9	32	67	30	12	19
	146	34	60	39	4	25			146	32	60	33	16	17			146	32	64	33	15	18			146	28	68	28	17	17			146	36	61	33	6	23
	146.1	34	61	28	11	21			146.1	30	65	29	14	21			146.1	34	62	35	13	15			146.1	32	67	30	15	17			146.1	39	57	33	13	19
	146.2	34	61	38	4	21			146.2	34	64	32	7	22			146.2	35	62	29	14	22			146.2	31	67	28	17	21			146.2	34	62	31	12	19
	146.3	33	62	32	11	17			146.3	34	62	30	11	22			146.3	33	63	32	11	23			146.3	32	65	29	14	17			146.3	36	59	32	16	15
	146.4	34	63	37	7	21			146.4	33	64	27	14	21			146.4	30	65	30	18	19			146.4	30	65	28	17	21			146.4	34	63	32	12	19
	146.5	36	61	30	10	17			146.5	30	67	27	12	26			146.5	31	64	36	14	14			146.5	30	67	30	12	22			146.5	34	63	30	10	18
	146.6	31	60	34	9	21			146.6	34	64	26	13	25			146.6	37	62	29	12	22			146.6	35	65	28	9	26			146.6	39	61	28	12	18
	146.7	29	62	32	14	21			146.7	31	66	27	18	17			146.7	35	64	30	15	18			146.7	28	69	25	22	17			146.7	36	61	28	17	18
	146.8	38	57	33	11	17			146.8	30	67	27	18	17			146.8	34	64	28	13	23			146.8	30	65	32	20	17			146.8	35	68	23	14	19
	146.9	35	60	36	11	17			146.9	31	66	28	15	22			146.9	30	64	34	15	19			146.9	30	68	25	21	17			146.9	38	64	26	13	19
	147	39	56	39	4	21			147	34	60	29	11	25			147	35	64	28	17	18			147	33	65	26	16	21			147	40	64	26	14	18
	147.1	35	62	27	18	17			147.1	33	64	27	18	17			147.1	35	64	24	16	23			147.1	33	65	23	16	17 1			147.1	37	60	29	14	22
	147.2	32	63	35	7	17			147.2	32	64	28	18	17			147.2	34	64	30	12	22			147.2	29	66	27	19	17			147.2	34	64	31	11	22
	147.3	29	67	28	10	17			147.3	30	67	28	14	17			147.3	35	62	30	11	23			147.3	36	57	27	17	26			147.3	34	66	31	12	18
	147.4	32	67	22	14	17			147.4	34	66	24	14	21			147.4	34	62	31	12	19			147.4	32	67	25	16	17			147.4	38	64	32	11	19
	147.5	32	62	34	8	17			147.5	33	63	28	13	25			147.5	35	62	33	10	19			147.5	29	66	26	15	17			147.5	35	62	31	17	18
	147.6	32	63	33	15	18			147.6	33	64	27	15	17			147.6	37	60	30	16	19			147.6	30	67	26	18	17			147.6	43	53	31	10	23
	147.7	33	65	29	15	17			147.7	30	65	33	10	21			147.7	36	63	32	17	14			147.7	36	62	25	14	17			147.7	32	67	27	17	18
	147.8	38	58	32	11	17			147.8	31	63	30	12	21			147.8	35	62	34	12	19			147.8	32	66	25	14	17 1			147.8	35	65	31	17	14
	147.9	30	65	31	17	13			147.9	30	67	24	20	21			147.9	33	64	30	16	19			147.9	34	63	25	16	13 1			147.9	39	62	26	15	18
	148	34	65	31	13	13			148	31	64	24	17	25			148	32	64	32	20	14			148	27	67	26	14	17 1			148	38	60	32	11	19
	148.1	29	64	34	10	21			148.1	32	63	29	14	17			148.1	34	64	31	14	18			148.1	31	65	30	13	25			148.1	37	61	29	20	12
	148.2	34	63	29	11	22			148.2	29	66	28	15	21			148.2	33	64	35	8	22			148.2	31	65	26	14	22			148.2	36	66	28	12	22
	148.3	35	61	32	9	21			148.3	32	63	28	13	25			148.3	36	64	27	16	19			148.3	29	67	26	18	21			148.3	33	68	31	15	18
	148.4	36	63	31	12	17			148.4	28	67	31	12	21			148.4	32	64	32	12	22			148.4	30	67	28	12	21			148.4	36	64	29	18	15
	148.5	33	65	28	16	17			148.5	31	65	32	9	25			148.5	35	64	27	18	18			148.5	32	64	28	12	21			148.5	35	64	30	18	15
	148.6	32	68	26	13	17			148.6	33	63	28	13	25			148.6	33	64	30	16	19			148.6	32	65	28	12	17 1			148.6	34	66	30	10	24
	148.7	31	64	32	14	18			148.7	32	64	32	9	25			148.7	33	64	31	11	23			148.7	30	68	28	15	17			148.7	33	67	31	15	19
	148.8	37	63	30	12	17			148.8	28	69	26	15	21			148.8	36	64	28	12	22			148.8	36	60	30	11	21			148.8	36	62	30	18	14
	148.9	34	65	31	8	21			148.9	30	66	28	13	25			148.9	36	63	33	13	14			148.9	30	66	25	19	17			148.9	38	64	30	12	18
	149	36	63	32	10	21			149	30	67	28	17	17			149	34	64	28	14	19			149	31	66	27	16	21			149	33	67	29	14	22
	149.1	38	62	28	14	17			149.1	32	66	27	17	17			149.1	34	64	28	10	23			149.1	30	65	31	18	17			149.1	37	65	26	11	19
	149.2	34	63	29	11	21			149.2	30	67	29	11	25			149.2	35	62	36	11	18			149.2	27	67	30	17	17			149.2	38	60	29	18	18
	149.3	34	63	33	8	21			149.3	29	66	30	20	17			149.3	34	62	36	8	19			149.3	28	67	28	18	17			149.3	41	62	29	17	13
	149.4	33	65	34	5	22			149.4	32	62	30	15	22			149.4	34	64	32	11	18			149.4	30	67	30	14	17			149.4	34	60	34	13	19
	149.5	33	64	30	10	21			149.5	36	65	29	6	26			149.5	32	65	31	14	14			149.5	32	62	32	12	17			149.5	36	64	34	13	14
	149.6	31	64	30	16	17			149.6	30	65	31	12	21			149.6	33	65	33	12	19			149.6	30	67	30	14	17			149.6	36	64	29	15	19
	149.7	30	64	23	21	17			149.7	30	66	22	23	21			149.7	34	63	31	16	18			149.7	33	61	32	15	17			149.7	38	62	29	13	18
	149.8	27	71	30	14	17			149.8	32	64	21	21	17			149.8	36	63	31	13	19			149.8	31	65	36	8	21			149.8	31	68	28	17	21
	149.9	33	64	32	11	17			149.9	33	64	25	16	21			149.9	37	63	29	11	22			149.9	34	65	29	13	17			149.9	30	67	28	16	19
	150	35	63	34	11	13			150	33	63	31	17	17			150	34	63	32	12	18			150	29	68	27	16	21			150	31	70	30	12	18
		34.282	62.166	30.33	11.342	20.264				31.09	64.212	28.838	14.938	20.99				34.692	63.548	29.19	14.278	18.688				33.802	64.542	27.914	13.858	22.0141				35.522	63.802	31.128	12.402	18.962
		2.43193	2.66771	3.47927	3.58703	3.26245				2.27514	2.29207	2.86499	3.46904	3.56754				1.83954	1.69867	2.64649	3.10612	2.98806				2.43447	2.13573	2.64208	2.86466	2.84089				3.02851	3.24158	3.11818	3.94506	2.99106
